# Supplementary material for: 1-(2-Chloro­benz­yl)-3,5-dimethyl-2,6-diphenyl­piperidine
Source: Acta Crystallogr Sect E Struct Rep Online. 2012 Jun 30;68(Pt 7):o2301–2. doi: 10.1107/S1600536812029212 (PMC3394077; doi:10.1107/S1600536812029212)
Supplement: Supplementary file 1 [file e-68-o2301-sup1.cif]

##############################################################################
#                                                                            #
# This CIF contains the data in a paper accepted for publication in          #
# Acta Crystallographica Section E. It conforms to the requirements of       #
# Notes for Authors for Acta Crystallographica Section E, and has been       #
# peer reviewed under the auspices of the IUCr Commission on Journals.       #
#                                                                            #
# Full details of the Crystallographic Information File format               #
# are given in the paper "The Crystallographic Information File (CIF):       #
# a New Standard Archive File for Crystallography" by S. R. Hall, F. H.      #
# Allen and I. D. Brown [Acta Cryst. (1991), A47, 655-685].                  #
#                                                                            #
# The current version of the core CIF dictionary is obtainable from          #
# ftp://ftp.iucr.org/pub/cif_core.dic.                                       #
#                                                                            #
# Software is freely available for graphical display of the structure(s)     #
# in this CIF. For information consult the CIF software page                 #
# http://www.iucr.org/resources/cif/software.                                #
#                                                                            #
# This file may be used for bona fide research purposes within the           #
# scientific community so long as proper attribution is given to the journal # 
# article from which it was obtained.                                        #
#                                                                            #
##############################################################################
data_global
_audit_creation_method     SHELXL-97
_journal_date_recd_electronic     2012-06-25
_journal_date_accepted     2012-06-27
_journal_name_full     'Acta Crystallographica, Section E'
_journal_year     2012
_journal_volume     68
_journal_issue      7
_journal_page_first     o2301
_journal_page_last     o2302
_journal_paper_category     QO
_journal_paper_doi     10.1107/S1600536812029212
_journal_coeditor_code     HB6873
_publ_contact_author_name     ' Edward RT Tiekink '
_publ_contact_author_address
;
Department of Chemistry, University of Malaya,
50603 Kuala Lumpur, Malaysia
;
_publ_contact_author_email
;
edward.tiekink@gmail.com
;
_publ_contact_author_fax     ' +60 3 7967 4193 '
_publ_contact_author_phone     ' +60 3 7967 6775 '
_publ_section_title
;
1-(2-Chlorobenzyl)-3,5-dimethyl-2,6-diphenylpiperidine
;
loop_
    _publ_author_name
    _publ_author_footnote
    _publ_author_address
    'Chennan Ramalingan'
;
Additional correspondence author, e-mail: ramalinganc@gmail.com.
;
;
Centre for Nanotechnology, Department of Chemistry,
Kalasalingam University, Krishnankoil - 626 126, Tamilnadu, India
;
    'Ng, Seik Weng' .
;
Department of Chemistry, University of Malaya,
50603 Kuala Lumpur, Malaysia
Chemistry Department and Faculty of Science, King Abdulaziz University,
PO Box 80203 Jeddah, Saudi Arabia
;
    'Tiekink, Edward R. T.' .
;
Department of Chemistry, University of Malaya,
50603 Kuala Lumpur, Malaysia
;
data_I
_audit_creation_method     SHELXL-97
_chemical_name_systematic
;
1-(2-Chlorobenzyl)-3,5-dimethyl-2,6-diphenylpiperidine
;
_chemical_name_common     ?
_chemical_formula_moiety     'C26 H28 Cl N'
_chemical_formula_sum     'C26 H28 Cl N'
_chemical_formula_iupac     'C26 H28 Cl N'
_chemical_formula_weight     389.94
_chemical_melting_point     ?
_symmetry_cell_setting     monoclinic
_symmetry_space_group_name_H-M     'P 21/c'
_symmetry_space_group_name_Hall     '-P 2ybc'
loop_
    _symmetry_equiv_pos_as_xyz
    'x, y, z'
    '-x, y+1/2, -z+1/2'
    '-x, -y, -z'
    'x, -y-1/2, z-1/2'
_cell_length_a     13.4940(6)
_cell_length_b     17.3005(6)
_cell_length_c     18.5078(6)
_cell_angle_alpha     90.00
_cell_angle_beta     100.892(4)
_cell_angle_gamma     90.00
_cell_volume     4242.9(3)
_cell_formula_units_Z     8
_cell_measurement_reflns_used     7626
_cell_measurement_theta_min     2.2367
_cell_measurement_theta_max     27.5019
_cell_measurement_temperature     100(2)
_exptl_crystal_description     prism
_exptl_crystal_colour     colourless
_exptl_crystal_size_max     0.30
_exptl_crystal_size_mid     0.20
_exptl_crystal_size_min     0.05
_exptl_crystal_density_diffrn     1.221
_exptl_crystal_density_meas     ?
_exptl_crystal_density_method     'not measured'
_exptl_crystal_F_000     1664
_exptl_absorpt_coefficient_mu     0.191
_exptl_absorpt_correction_type     multi-scan
_exptl_absorpt_process_details     '(CrysAlis PRO; Agilent, 2012)'
_exptl_absorpt_correction_T_min     0.71841
_exptl_absorpt_correction_T_max     1.0000
_diffrn_ambient_temperature     100(2)
_diffrn_radiation_type     MoK\a
_diffrn_radiation_wavelength     0.71073
_diffrn_radiation_source     'SuperNova (Mo) X-ray Source'
_diffrn_radiation_monochromator     Mirror
_diffrn_measurement_device_type
                  'Agilent SuperNova Dual diffractometer with an Atlas detector'
_diffrn_measurement_method     '\w scan'
_diffrn_detector_area_resol_mean     10.4041
_diffrn_reflns_number     28999
_diffrn_reflns_av_R_equivalents     0.0436
_diffrn_reflns_av_sigmaI/netI     0.0537
_diffrn_reflns_theta_min     2.38
_diffrn_reflns_theta_max     27.56
_diffrn_reflns_theta_full     27.56
_diffrn_measured_fraction_theta_max     0.999
_diffrn_measured_fraction_theta_full     0.999
_diffrn_reflns_limit_h_min     -17
_diffrn_reflns_limit_h_max     12
_diffrn_reflns_limit_k_min     -21
_diffrn_reflns_limit_k_max     22
_diffrn_reflns_limit_l_min     -24
_diffrn_reflns_limit_l_max     24
_diffrn_standards_number     0
_diffrn_standards_interval_count     0
_diffrn_standards_interval_time     0
_diffrn_standards_decay_%     0
_refine_special_details
;
Refinement of <i>F</i>^2^ against ALL reflections. The weighted <i>R</i>-factor
<i>wR</i> and goodness of fit <i>S</i> are based on <i>F</i>^2^, conventional
<i>R</i>-factors <i>R</i> are based on <i>F</i>, with <i>F</i> set to zero for
negative <i>F</i>^2^. The threshold expression of <i>F</i>^2^ >
\s(<i>F</i>^2^) is used only for calculating <i>R</i>-factors(gt) <i>etc</i>.
and is not relevant to the choice of reflections for refinement.
<i>R</i>-factors based on <i>F</i>^2^ are statistically about twice as large
as those based on <i>F</i>, and <i>R</i>- factors based on ALL data will be
even larger.
;
_reflns_number_total     9798
_reflns_number_gt     7163
_reflns_threshold_expression     I>2\s(I)
_refine_ls_structure_factor_coef     Fsqd
_refine_ls_matrix_type     full
_refine_ls_R_factor_all     0.0753
_refine_ls_R_factor_gt     0.0495
_refine_ls_wR_factor_gt     0.1097
_refine_ls_wR_factor_ref     0.1248
_refine_ls_goodness_of_fit_ref     1.036
_refine_ls_restrained_S_all     1.036
_refine_ls_number_reflns     9798
_refine_ls_number_parameters     505
_refine_ls_number_restraints     0
_refine_ls_hydrogen_treatment     constr
_refine_ls_weighting_scheme     calc
_refine_ls_weighting_details
         'calc w=1/[\s^2^(Fo^2^)+(0.0462P)^2^+1.5480P] where P=(Fo^2^+2Fc^2^)/3'
_atom_sites_solution_hydrogens     geom
_atom_sites_solution_primary     direct
_atom_sites_solution_secondary     difmap
_refine_ls_shift/su_max     0.001
_refine_ls_shift/su_mean     0.000
_refine_diff_density_max     0.403
_refine_diff_density_min     -0.337
_refine_ls_extinction_method     none
_refine_ls_extinction_coef     ?
loop_
    _atom_type_symbol
    _atom_type_description
    _atom_type_scat_dispersion_real
    _atom_type_scat_dispersion_imag
    _atom_type_scat_source
    'C' 'C' 0.0033 0.0016
                         'International Tables Vol C Tables 4.2.6.8 and 6.1.1.4'
    'H' 'H' 0.0000 0.0000
                         'International Tables Vol C Tables 4.2.6.8 and 6.1.1.4'
    'N' 'N' 0.0061 0.0033
                         'International Tables Vol C Tables 4.2.6.8 and 6.1.1.4'
    'Cl' 'Cl' 0.1484 0.1585
                         'International Tables Vol C Tables 4.2.6.8 and 6.1.1.4'
_computing_data_collection     'CrysAlis PRO (Agilent, 2012)'
_computing_cell_refinement     'CrysAlis PRO (Agilent, 2012)'
_computing_data_reduction     'CrysAlis PRO (Agilent, 2012)'
_computing_structure_solution     'SHELXS97 (Sheldrick, 2008)'
_computing_structure_refinement     'SHELXL97 (Sheldrick, 2008)'
_computing_molecular_graphics
;
ORTEP-3 for Windows (Farrugia, 1997), DIAMOND (Brandenburg,
2006)
and QMol (Gans & Shalloway, 2001)
;
_computing_publication_material     'publCIF (Westrip, 2010)'
loop_
    _atom_site_type_symbol
    _atom_site_label
    _atom_site_fract_x
    _atom_site_fract_y
    _atom_site_fract_z
    _atom_site_U_iso_or_equiv
    _atom_site_adp_type
    _atom_site_calc_flag
    _atom_site_refinement_flags
    _atom_site_occupancy
    _atom_site_symmetry_multiplicity
    _atom_site_disorder_assembly
    _atom_site_disorder_group
    Cl Cl1 0.57702(4) 0.21027(3) 0.41914(3) 0.03073(13) Uani d . 1 1 . .
    Cl Cl2 0.05909(4) 0.15772(3) 0.44476(2) 0.03019(13) Uani d . 1 1 . .
    N N1 0.47668(11) 0.36054(8) 0.22226(8) 0.0175(3) Uani d . 1 1 . .
    N N2 -0.01535(11) 0.01975(8) 0.23992(8) 0.0170(3) Uani d . 1 1 . .
    C C1 0.65192(14) 0.23531(10) 0.35521(10) 0.0207(4) Uani d . 1 1 . .
    C C2 0.75323(15) 0.21679(10) 0.37297(11) 0.0262(4) Uani d . 1 1 . .
    H H2 0.7794 0.1919 0.4183 0.031 Uiso calc R 1 1 . .
    C C3 0.81625(15) 0.23450(11) 0.32482(11) 0.0275(4) Uani d . 1 1 . .
    H H3 0.8863 0.2234 0.3373 0.033 Uiso calc R 1 1 . .
    C C4 0.77627(15) 0.26874(11) 0.25795(11) 0.0264(4) Uani d . 1 1 . .
    H H4 0.8186 0.2798 0.2237 0.032 Uiso calc R 1 1 . .
    C C5 0.67491(14) 0.28676(10) 0.24120(10) 0.0224(4) Uani d . 1 1 . .
    H H5 0.6488 0.3104 0.1952 0.027 Uiso calc R 1 1 . .
    C C6 0.60939(13) 0.27155(9) 0.28941(9) 0.0181(4) Uani d . 1 1 . .
    C C7 0.49834(13) 0.29035(10) 0.26858(9) 0.0192(4) Uani d . 1 1 . .
    H H7A 0.4629 0.2458 0.2417 0.023 Uiso calc R 1 1 . .
    H H7B 0.4709 0.2976 0.3141 0.023 Uiso calc R 1 1 . .
    C C8 0.38071(13) 0.35121(10) 0.16845(9) 0.0188(4) Uani d . 1 1 . .
    H H8 0.3252 0.3467 0.1972 0.023 Uiso calc R 1 1 . .
    C C9 0.37872(14) 0.27846(10) 0.12260(9) 0.0200(4) Uani d . 1 1 . .
    C C10 0.45825(15) 0.25644(11) 0.08894(10) 0.0252(4) Uani d . 1 1 . .
    H H10 0.5174 0.2874 0.0951 0.030 Uiso calc R 1 1 . .
    C C11 0.45250(17) 0.19001(11) 0.04664(11) 0.0315(5) Uani d . 1 1 . .
    H H11 0.5075 0.1760 0.0241 0.038 Uiso calc R 1 1 . .
    C C12 0.36747(17) 0.14409(11) 0.03707(11) 0.0331(5) Uani d . 1 1 . .
    H H12 0.3638 0.0985 0.0080 0.040 Uiso calc R 1 1 . .
    C C13 0.28759(17) 0.16479(11) 0.07005(11) 0.0318(5) Uani d . 1 1 . .
    H H13 0.2287 0.1335 0.0637 0.038 Uiso calc R 1 1 . .
    C C14 0.29341(15) 0.23138(11) 0.11253(10) 0.0249(4) Uani d . 1 1 . .
    H H14 0.2383 0.2451 0.1351 0.030 Uiso calc R 1 1 . .
    C C15 0.43715(15) 0.43839(11) 0.07032(10) 0.0279(4) Uani d . 1 1 . .
    H H15A 0.4190 0.4852 0.0410 0.042 Uiso calc R 1 1 . .
    H H15B 0.4381 0.3941 0.0374 0.042 Uiso calc R 1 1 . .
    H H15C 0.5041 0.4449 0.1012 0.042 Uiso calc R 1 1 . .
    C C16 0.35919(14) 0.42411(10) 0.11947(10) 0.0225(4) Uani d . 1 1 . .
    H H16 0.2921 0.4168 0.0865 0.027 Uiso calc R 1 1 . .
    C C17 0.35038(14) 0.49333(10) 0.16897(10) 0.0239(4) Uani d . 1 1 . .
    H H17A 0.3386 0.5407 0.1385 0.029 Uiso calc R 1 1 . .
    H H17B 0.2916 0.4859 0.1932 0.029 Uiso calc R 1 1 . .
    C C18 0.44526(15) 0.50369(10) 0.22750(10) 0.0224(4) Uani d . 1 1 . .
    H H18 0.5028 0.5163 0.2026 0.027 Uiso calc R 1 1 . .
    C C19 0.43245(17) 0.56965(11) 0.27974(11) 0.0329(5) Uani d . 1 1 . .
    H H19A 0.4188 0.6178 0.2517 0.049 Uiso calc R 1 1 . .
    H H19B 0.4944 0.5754 0.3167 0.049 Uiso calc R 1 1 . .
    H H19C 0.3759 0.5581 0.3043 0.049 Uiso calc R 1 1 . .
    C C20 0.46965(14) 0.42816(10) 0.27099(9) 0.0180(4) Uani d . 1 1 . .
    H H20 0.4126 0.4179 0.2972 0.022 Uiso calc R 1 1 . .
    C C21 0.56471(14) 0.43588(9) 0.32922(9) 0.0178(4) Uani d . 1 1 . .
    C C22 0.65728(14) 0.45263(10) 0.30990(10) 0.0212(4) Uani d . 1 1 . .
    H H22 0.6605 0.4618 0.2598 0.025 Uiso calc R 1 1 . .
    C C23 0.74484(15) 0.45603(10) 0.36293(10) 0.0245(4) Uani d . 1 1 . .
    H H23 0.8075 0.4672 0.3490 0.029 Uiso calc R 1 1 . .
    C C24 0.74092(15) 0.44318(10) 0.43634(10) 0.0263(4) Uani d . 1 1 . .
    H H24 0.8010 0.4442 0.4726 0.032 Uiso calc R 1 1 . .
    C C25 0.64913(15) 0.42898(11) 0.45631(10) 0.0265(4) Uani d . 1 1 . .
    H H25 0.6457 0.4217 0.5067 0.032 Uiso calc R 1 1 . .
    C C26 0.56187(15) 0.42539(10) 0.40311(10) 0.0219(4) Uani d . 1 1 . .
    H H26 0.4991 0.4156 0.4175 0.026 Uiso calc R 1 1 . .
    C C27 0.14146(14) 0.14577(10) 0.38294(10) 0.0216(4) Uani d . 1 1 . .
    C C28 0.24042(15) 0.16987(12) 0.40676(11) 0.0306(5) Uani d . 1 1 . .
    H H28 0.2610 0.1911 0.4546 0.037 Uiso calc R 1 1 . .
    C C29 0.30822(16) 0.16268(12) 0.36024(12) 0.0354(5) Uani d . 1 1 . .
    H H29 0.3760 0.1792 0.3758 0.043 Uiso calc R 1 1 . .
    C C30 0.27767(15) 0.13137(11) 0.29056(11) 0.0305(5) Uani d . 1 1 . .
    H H30 0.3244 0.1263 0.2584 0.037 Uiso calc R 1 1 . .
    C C31 0.17902(14) 0.10758(10) 0.26834(10) 0.0235(4) Uani d . 1 1 . .
    H H31 0.1590 0.0864 0.2205 0.028 Uiso calc R 1 1 . .
    C C32 0.10767(13) 0.11353(9) 0.31353(9) 0.0176(4) Uani d . 1 1 . .
    C C33 -0.00109(13) 0.09102(10) 0.28530(9) 0.0175(4) Uani d . 1 1 . .
    H H33A -0.0347 0.0839 0.3280 0.021 Uiso calc R 1 1 . .
    H H33B -0.0353 0.1343 0.2556 0.021 Uiso calc R 1 1 . .
    C C34 -0.10840(13) 0.02830(10) 0.18282(9) 0.0196(4) Uani d . 1 1 . .
    H H34 -0.1656 0.0371 0.2092 0.024 Uiso calc R 1 1 . .
    C C35 -0.10346(14) 0.09797(10) 0.13410(9) 0.0210(4) Uani d . 1 1 . .
    C C36 -0.01872(15) 0.11497(11) 0.10387(10) 0.0265(4) Uani d . 1 1 . .
    H H36 0.0386 0.0821 0.1141 0.032 Uiso calc R 1 1 . .
    C C37 -0.01681(16) 0.17884(11) 0.05930(10) 0.0296(5) Uani d . 1 1 . .
    H H37 0.0417 0.1896 0.0394 0.036 Uiso calc R 1 1 . .
    C C38 -0.09997(16) 0.22715(12) 0.04353(10) 0.0311(5) Uani d . 1 1 . .
    H H38 -0.0985 0.2713 0.0132 0.037 Uiso calc R 1 1 . .
    C C39 -0.18465(16) 0.21079(11) 0.07201(10) 0.0289(4) Uani d . 1 1 . .
    H H39 -0.2424 0.2431 0.0605 0.035 Uiso calc R 1 1 . .
    C C40 -0.18589(14) 0.14725(10) 0.11758(10) 0.0230(4) Uani d . 1 1 . .
    H H40 -0.2442 0.1373 0.1379 0.028 Uiso calc R 1 1 . .
    C C41 -0.05959(17) -0.06385(12) 0.08492(11) 0.0325(5) Uani d . 1 1 . .
    H H41A -0.0799 -0.1120 0.0583 0.049 Uiso calc R 1 1 . .
    H H41B 0.0086 -0.0697 0.1140 0.049 Uiso calc R 1 1 . .
    H H41C -0.0603 -0.0215 0.0496 0.049 Uiso calc R 1 1 . .
    C C42 -0.13320(15) -0.04568(11) 0.13610(10) 0.0251(4) Uani d . 1 1 . .
    H H42 -0.2012 -0.0379 0.1044 0.030 Uiso calc R 1 1 . .
    C C43 -0.14212(15) -0.11296(11) 0.18682(11) 0.0285(4) Uani d . 1 1 . .
    H H43A -0.1549 -0.1610 0.1575 0.034 Uiso calc R 1 1 . .
    H H43B -0.2003 -0.1043 0.2114 0.034 Uiso calc R 1 1 . .
    C C44 -0.04682(15) -0.12267(10) 0.24478(10) 0.0243(4) Uani d . 1 1 . .
    H H44 0.0109 -0.1333 0.2194 0.029 Uiso calc R 1 1 . .
    C C45 -0.05674(17) -0.18987(11) 0.29566(12) 0.0356(5) Uani d . 1 1 . .
    H H45A -0.0686 -0.2377 0.2669 0.053 Uiso calc R 1 1 . .
    H H45B -0.1136 -0.1805 0.3205 0.053 Uiso calc R 1 1 . .
    H H45C 0.0055 -0.1948 0.3324 0.053 Uiso calc R 1 1 . .
    C C46 -0.02524(14) -0.04680(10) 0.28885(10) 0.0196(4) Uani d . 1 1 . .
    H H46 -0.0847 -0.0363 0.3125 0.024 Uiso calc R 1 1 . .
    C C47 0.06641(13) -0.05358(9) 0.34988(9) 0.0185(4) Uani d . 1 1 . .
    C C48 0.16218(14) -0.06415(10) 0.33366(10) 0.0211(4) Uani d . 1 1 . .
    H H48 0.1701 -0.0667 0.2838 0.025 Uiso calc R 1 1 . .
    C C49 0.24588(14) -0.07102(10) 0.38926(10) 0.0240(4) Uani d . 1 1 . .
    H H49 0.3108 -0.0777 0.3774 0.029 Uiso calc R 1 1 . .
    C C50 0.23543(15) -0.06826(10) 0.46231(10) 0.0255(4) Uani d . 1 1 . .
    H H50 0.2930 -0.0731 0.5005 0.031 Uiso calc R 1 1 . .
    C C51 0.14104(15) -0.05841(10) 0.47917(10) 0.0262(4) Uani d . 1 1 . .
    H H51 0.1335 -0.0566 0.5291 0.031 Uiso calc R 1 1 . .
    C C52 0.05683(14) -0.05107(10) 0.42327(10) 0.0220(4) Uani d . 1 1 . .
    H H52 -0.0079 -0.0443 0.4354 0.026 Uiso calc R 1 1 . .
loop_
    _atom_site_aniso_label
    _atom_site_aniso_U_11
    _atom_site_aniso_U_22
    _atom_site_aniso_U_33
    _atom_site_aniso_U_12
    _atom_site_aniso_U_13
    _atom_site_aniso_U_23
    Cl1 0.0274(3) 0.0376(3) 0.0254(2) -0.0017(2) 0.0003(2) 0.0128(2)
    Cl2 0.0320(3) 0.0374(3) 0.0208(2) 0.0034(2) 0.0040(2) -0.0100(2)
    N1 0.0189(8) 0.0143(7) 0.0178(7) 0.0011(6) 0.0000(6) 0.0019(6)
    N2 0.0166(8) 0.0158(7) 0.0177(7) 0.0011(6) 0.0009(6) -0.0017(6)
    C1 0.0246(10) 0.0156(8) 0.0210(9) -0.0019(7) 0.0022(7) -0.0023(7)
    C2 0.0271(11) 0.0206(9) 0.0269(10) 0.0053(8) -0.0053(8) -0.0010(8)
    C3 0.0202(10) 0.0245(10) 0.0354(11) 0.0062(8) -0.0008(8) -0.0091(9)
    C4 0.0247(11) 0.0245(10) 0.0315(10) 0.0034(8) 0.0087(8) -0.0060(8)
    C5 0.0256(11) 0.0185(9) 0.0225(9) 0.0017(7) 0.0027(8) -0.0008(7)
    C6 0.0201(10) 0.0112(8) 0.0214(9) 0.0006(7) 0.0000(7) -0.0021(7)
    C7 0.0205(10) 0.0156(8) 0.0210(9) -0.0008(7) 0.0026(7) 0.0041(7)
    C8 0.0180(9) 0.0195(9) 0.0186(8) 0.0010(7) 0.0025(7) 0.0008(7)
    C9 0.0226(10) 0.0206(9) 0.0159(8) 0.0026(7) 0.0013(7) 0.0021(7)
    C10 0.0263(11) 0.0258(10) 0.0241(9) -0.0009(8) 0.0064(8) -0.0007(8)
    C11 0.0382(13) 0.0298(11) 0.0290(10) 0.0041(9) 0.0128(9) -0.0030(9)
    C12 0.0483(14) 0.0216(10) 0.0297(11) -0.0008(9) 0.0080(10) -0.0056(8)
    C13 0.0358(13) 0.0255(10) 0.0331(11) -0.0070(9) 0.0042(9) -0.0020(9)
    C14 0.0257(11) 0.0243(9) 0.0246(9) -0.0001(8) 0.0042(8) 0.0007(8)
    C15 0.0306(12) 0.0291(10) 0.0236(10) 0.0049(8) 0.0041(8) 0.0083(8)
    C16 0.0192(10) 0.0249(9) 0.0213(9) 0.0045(7) -0.0013(7) 0.0033(8)
    C17 0.0245(11) 0.0208(9) 0.0249(9) 0.0047(8) 0.0003(8) 0.0041(8)
    C18 0.0266(11) 0.0172(9) 0.0218(9) 0.0018(7) 0.0008(8) 0.0038(7)
    C19 0.0404(13) 0.0178(9) 0.0362(11) 0.0071(9) -0.0040(10) -0.0001(9)
    C20 0.0198(10) 0.0166(8) 0.0178(8) 0.0018(7) 0.0044(7) 0.0020(7)
    C21 0.0212(10) 0.0114(8) 0.0203(9) 0.0017(7) 0.0024(7) 0.0007(7)
    C22 0.0257(10) 0.0193(9) 0.0186(9) 0.0000(7) 0.0042(7) 0.0000(7)
    C23 0.0226(10) 0.0202(9) 0.0305(10) -0.0021(8) 0.0042(8) -0.0008(8)
    C24 0.0274(11) 0.0218(9) 0.0255(10) -0.0031(8) -0.0056(8) 0.0015(8)
    C25 0.0345(12) 0.0257(10) 0.0179(9) -0.0007(8) 0.0014(8) 0.0031(8)
    C26 0.0249(10) 0.0186(9) 0.0224(9) 0.0000(7) 0.0047(8) 0.0038(7)
    C27 0.0235(10) 0.0197(9) 0.0213(9) 0.0012(7) 0.0031(8) 0.0002(7)
    C28 0.0285(12) 0.0318(11) 0.0279(10) -0.0065(9) -0.0043(9) -0.0003(9)
    C29 0.0245(12) 0.0376(12) 0.0412(12) -0.0112(9) -0.0016(9) 0.0052(10)
    C30 0.0250(11) 0.0322(11) 0.0371(11) -0.0028(9) 0.0125(9) 0.0091(9)
    C31 0.0263(11) 0.0218(9) 0.0228(9) -0.0004(8) 0.0054(8) 0.0036(8)
    C32 0.0199(9) 0.0138(8) 0.0188(8) 0.0001(7) 0.0027(7) 0.0022(7)
    C33 0.0181(9) 0.0189(8) 0.0154(8) 0.0018(7) 0.0031(7) -0.0015(7)
    C34 0.0172(9) 0.0220(9) 0.0185(8) 0.0028(7) 0.0006(7) -0.0024(7)
    C35 0.0235(10) 0.0246(9) 0.0132(8) -0.0013(8) -0.0005(7) -0.0045(7)
    C36 0.0254(11) 0.0319(10) 0.0218(9) 0.0046(8) 0.0036(8) 0.0006(8)
    C37 0.0350(12) 0.0337(11) 0.0204(9) -0.0028(9) 0.0062(8) 0.0013(8)
    C38 0.0367(13) 0.0294(10) 0.0232(10) -0.0034(9) -0.0048(9) 0.0038(8)
    C39 0.0306(12) 0.0252(10) 0.0262(10) 0.0027(8) -0.0069(9) 0.0001(8)
    C40 0.0229(10) 0.0228(9) 0.0214(9) -0.0017(8) -0.0005(8) -0.0052(8)
    C41 0.0372(13) 0.0323(11) 0.0266(10) 0.0041(9) 0.0025(9) -0.0042(9)
    C42 0.0234(10) 0.0242(9) 0.0250(9) -0.0007(8) -0.0027(8) -0.0061(8)
    C43 0.0242(11) 0.0241(10) 0.0346(11) -0.0032(8) -0.0016(9) -0.0035(9)
    C44 0.0237(10) 0.0190(9) 0.0282(10) -0.0021(7) -0.0002(8) 0.0003(8)
    C45 0.0379(13) 0.0245(10) 0.0407(12) -0.0053(9) -0.0016(10) 0.0054(9)
    C46 0.0170(9) 0.0182(9) 0.0244(9) -0.0004(7) 0.0055(7) 0.0028(7)
    C47 0.0198(10) 0.0135(8) 0.0225(9) -0.0013(7) 0.0042(7) 0.0014(7)
    C48 0.0219(10) 0.0200(9) 0.0213(9) 0.0001(7) 0.0038(7) 0.0013(7)
    C49 0.0184(10) 0.0231(9) 0.0306(10) 0.0010(7) 0.0050(8) 0.0015(8)
    C50 0.0248(11) 0.0215(9) 0.0259(10) 0.0002(8) -0.0060(8) 0.0010(8)
    C51 0.0352(12) 0.0229(9) 0.0198(9) 0.0015(8) 0.0035(8) -0.0006(8)
    C52 0.0232(10) 0.0193(9) 0.0248(9) 0.0023(7) 0.0076(8) 0.0029(7)
_geom_special_details
;
All e.s.d.'s (except the e.s.d. in the dihedral angle between two l.s. planes)
are estimated using the full covariance matrix. The cell e.s.d.'s are taken
into account individually in the estimation of e.s.d.'s in distances, angles
and torsion angles; correlations between e.s.d.'s in cell parameters are only
used when they are defined by crystal symmetry. An approximate (isotropic)
treatment of cell e.s.d.'s is used for estimating e.s.d.'s involving l.s.
planes.
;
loop_
    _geom_bond_atom_site_label_1
    _geom_bond_atom_site_label_2
    _geom_bond_site_symmetry_2
    _geom_bond_distance
    _geom_bond_publ_flag
    Cl1 C1 . 1.7497(18) ?
    Cl2 C27 . 1.7516(19) ?
    N1 C7 . 1.483(2) ?
    N1 C8 . 1.486(2) ?
    N1 C20 . 1.491(2) ?
    N2 C33 . 1.484(2) ?
    N2 C46 . 1.486(2) ?
    N2 C34 . 1.488(2) ?
    C1 C2 . 1.382(3) ?
    C1 C6 . 1.393(2) ?
    C2 C3 . 1.377(3) ?
    C2 H2 . 0.9500 ?
    C3 C4 . 1.386(3) ?
    C3 H3 . 0.9500 ?
    C4 C5 . 1.380(3) ?
    C4 H4 . 0.9500 ?
    C5 C6 . 1.395(2) ?
    C5 H5 . 0.9500 ?
    C6 C7 . 1.510(2) ?
    C7 H7A . 0.9900 ?
    C7 H7B . 0.9900 ?
    C8 C9 . 1.515(2) ?
    C8 C16 . 1.548(2) ?
    C8 H8 . 1.0000 ?
    C9 C10 . 1.392(3) ?
    C9 C14 . 1.394(3) ?
    C10 C11 . 1.384(3) ?
    C10 H10 . 0.9500 ?
    C11 C12 . 1.379(3) ?
    C11 H11 . 0.9500 ?
    C12 C13 . 1.383(3) ?
    C12 H12 . 0.9500 ?
    C13 C14 . 1.389(3) ?
    C13 H13 . 0.9500 ?
    C14 H14 . 0.9500 ?
    C15 C16 . 1.535(3) ?
    C15 H15A . 0.9800 ?
    C15 H15B . 0.9800 ?
    C15 H15C . 0.9800 ?
    C16 C17 . 1.526(3) ?
    C16 H16 . 1.0000 ?
    C17 C18 . 1.523(3) ?
    C17 H17A . 0.9900 ?
    C17 H17B . 0.9900 ?
    C18 C19 . 1.526(3) ?
    C18 C20 . 1.538(2) ?
    C18 H18 . 1.0000 ?
    C19 H19A . 0.9800 ?
    C19 H19B . 0.9800 ?
    C19 H19C . 0.9800 ?
    C20 C21 . 1.517(2) ?
    C20 H20 . 1.0000 ?
    C21 C26 . 1.387(2) ?
    C21 C22 . 1.393(2) ?
    C22 C23 . 1.387(3) ?
    C22 H22 . 0.9500 ?
    C23 C24 . 1.388(3) ?
    C23 H23 . 0.9500 ?
    C24 C25 . 1.380(3) ?
    C24 H24 . 0.9500 ?
    C25 C26 . 1.386(3) ?
    C25 H25 . 0.9500 ?
    C26 H26 . 0.9500 ?
    C27 C28 . 1.389(3) ?
    C27 C32 . 1.396(2) ?
    C28 C29 . 1.375(3) ?
    C28 H28 . 0.9500 ?
    C29 C30 . 1.388(3) ?
    C29 H29 . 0.9500 ?
    C30 C31 . 1.380(3) ?
    C30 H30 . 0.9500 ?
    C31 C32 . 1.393(2) ?
    C31 H31 . 0.9500 ?
    C32 C33 . 1.513(2) ?
    C33 H33A . 0.9900 ?
    C33 H33B . 0.9900 ?
    C34 C35 . 1.514(2) ?
    C34 C42 . 1.546(2) ?
    C34 H34 . 1.0000 ?
    C35 C40 . 1.389(3) ?
    C35 C36 . 1.396(3) ?
    C36 C37 . 1.382(3) ?
    C36 H36 . 0.9500 ?
    C37 C38 . 1.385(3) ?
    C37 H37 . 0.9500 ?
    C38 C39 . 1.375(3) ?
    C38 H38 . 0.9500 ?
    C39 C40 . 1.388(3) ?
    C39 H39 . 0.9500 ?
    C40 H40 . 0.9500 ?
    C41 C42 . 1.529(3) ?
    C41 H41A . 0.9800 ?
    C41 H41B . 0.9800 ?
    C41 H41C . 0.9800 ?
    C42 C43 . 1.514(3) ?
    C42 H42 . 1.0000 ?
    C43 C44 . 1.520(3) ?
    C43 H43A . 0.9900 ?
    C43 H43B . 0.9900 ?
    C44 C45 . 1.518(3) ?
    C44 C46 . 1.544(2) ?
    C44 H44 . 1.0000 ?
    C45 H45A . 0.9800 ?
    C45 H45B . 0.9800 ?
    C45 H45C . 0.9800 ?
    C46 C47 . 1.514(2) ?
    C46 H46 . 1.0000 ?
    C47 C52 . 1.389(2) ?
    C47 C48 . 1.393(2) ?
    C48 C49 . 1.382(3) ?
    C48 H48 . 0.9500 ?
    C49 C50 . 1.386(3) ?
    C49 H49 . 0.9500 ?
    C50 C51 . 1.378(3) ?
    C50 H50 . 0.9500 ?
    C51 C52 . 1.391(3) ?
    C51 H51 . 0.9500 ?
    C52 H52 . 0.9500 ?
loop_
    _geom_angle_atom_site_label_1
    _geom_angle_atom_site_label_2
    _geom_angle_atom_site_label_3
    _geom_angle_site_symmetry_1
    _geom_angle_site_symmetry_3
    _geom_angle
    _geom_angle_publ_flag
    C7 N1 C8 . . 110.49(13) ?
    C7 N1 C20 . . 108.71(13) ?
    C8 N1 C20 . . 110.10(13) ?
    C33 N2 C46 . . 108.41(13) ?
    C33 N2 C34 . . 108.74(13) ?
    C46 N2 C34 . . 110.42(13) ?
    C2 C1 C6 . . 122.54(17) ?
    C2 C1 Cl1 . . 116.98(14) ?
    C6 C1 Cl1 . . 120.48(14) ?
    C3 C2 C1 . . 119.90(18) ?
    C3 C2 H2 . . 120.1 ?
    C1 C2 H2 . . 120.1 ?
    C2 C3 C4 . . 119.27(18) ?
    C2 C3 H3 . . 120.4 ?
    C4 C3 H3 . . 120.4 ?
    C5 C4 C3 . . 119.95(18) ?
    C5 C4 H4 . . 120.0 ?
    C3 C4 H4 . . 120.0 ?
    C4 C5 C6 . . 122.34(17) ?
    C4 C5 H5 . . 118.8 ?
    C6 C5 H5 . . 118.8 ?
    C1 C6 C5 . . 115.97(16) ?
    C1 C6 C7 . . 123.02(16) ?
    C5 C6 C7 . . 120.95(16) ?
    N1 C7 C6 . . 113.67(14) ?
    N1 C7 H7A . . 108.8 ?
    C6 C7 H7A . . 108.8 ?
    N1 C7 H7B . . 108.8 ?
    C6 C7 H7B . . 108.8 ?
    H7A C7 H7B . . 107.7 ?
    N1 C8 C9 . . 112.74(14) ?
    N1 C8 C16 . . 110.31(14) ?
    C9 C8 C16 . . 111.54(14) ?
    N1 C8 H8 . . 107.3 ?
    C9 C8 H8 . . 107.3 ?
    C16 C8 H8 . . 107.3 ?
    C10 C9 C14 . . 117.87(17) ?
    C10 C9 C8 . . 122.98(16) ?
    C14 C9 C8 . . 119.15(16) ?
    C11 C10 C9 . . 120.97(18) ?
    C11 C10 H10 . . 119.5 ?
    C9 C10 H10 . . 119.5 ?
    C12 C11 C10 . . 120.48(19) ?
    C12 C11 H11 . . 119.8 ?
    C10 C11 H11 . . 119.8 ?
    C11 C12 C13 . . 119.54(19) ?
    C11 C12 H12 . . 120.2 ?
    C13 C12 H12 . . 120.2 ?
    C12 C13 C14 . . 119.97(19) ?
    C12 C13 H13 . . 120.0 ?
    C14 C13 H13 . . 120.0 ?
    C13 C14 C9 . . 121.17(18) ?
    C13 C14 H14 . . 119.4 ?
    C9 C14 H14 . . 119.4 ?
    C16 C15 H15A . . 109.5 ?
    C16 C15 H15B . . 109.5 ?
    H15A C15 H15B . . 109.5 ?
    C16 C15 H15C . . 109.5 ?
    H15A C15 H15C . . 109.5 ?
    H15B C15 H15C . . 109.5 ?
    C17 C16 C15 . . 111.67(16) ?
    C17 C16 C8 . . 108.37(14) ?
    C15 C16 C8 . . 113.85(15) ?
    C17 C16 H16 . . 107.6 ?
    C15 C16 H16 . . 107.6 ?
    C8 C16 H16 . . 107.6 ?
    C18 C17 C16 . . 111.64(15) ?
    C18 C17 H17A . . 109.3 ?
    C16 C17 H17A . . 109.3 ?
    C18 C17 H17B . . 109.3 ?
    C16 C17 H17B . . 109.3 ?
    H17A C17 H17B . . 108.0 ?
    C17 C18 C19 . . 110.97(16) ?
    C17 C18 C20 . . 109.90(15) ?
    C19 C18 C20 . . 110.02(15) ?
    C17 C18 H18 . . 108.6 ?
    C19 C18 H18 . . 108.6 ?
    C20 C18 H18 . . 108.6 ?
    C18 C19 H19A . . 109.5 ?
    C18 C19 H19B . . 109.5 ?
    H19A C19 H19B . . 109.5 ?
    C18 C19 H19C . . 109.5 ?
    H19A C19 H19C . . 109.5 ?
    H19B C19 H19C . . 109.5 ?
    N1 C20 C21 . . 110.91(14) ?
    N1 C20 C18 . . 112.45(14) ?
    C21 C20 C18 . . 111.45(14) ?
    N1 C20 H20 . . 107.2 ?
    C21 C20 H20 . . 107.2 ?
    C18 C20 H20 . . 107.2 ?
    C26 C21 C22 . . 118.25(17) ?
    C26 C21 C20 . . 120.76(16) ?
    C22 C21 C20 . . 120.98(15) ?
    C23 C22 C21 . . 120.83(17) ?
    C23 C22 H22 . . 119.6 ?
    C21 C22 H22 . . 119.6 ?
    C22 C23 C24 . . 120.06(18) ?
    C22 C23 H23 . . 120.0 ?
    C24 C23 H23 . . 120.0 ?
    C25 C24 C23 . . 119.54(18) ?
    C25 C24 H24 . . 120.2 ?
    C23 C24 H24 . . 120.2 ?
    C24 C25 C26 . . 120.18(17) ?
    C24 C25 H25 . . 119.9 ?
    C26 C25 H25 . . 119.9 ?
    C25 C26 C21 . . 121.09(18) ?
    C25 C26 H26 . . 119.5 ?
    C21 C26 H26 . . 119.5 ?
    C28 C27 C32 . . 122.65(17) ?
    C28 C27 Cl2 . . 116.61(14) ?
    C32 C27 Cl2 . . 120.74(14) ?
    C29 C28 C27 . . 119.18(19) ?
    C29 C28 H28 . . 120.4 ?
    C27 C28 H28 . . 120.4 ?
    C28 C29 C30 . . 120.08(19) ?
    C28 C29 H29 . . 120.0 ?
    C30 C29 H29 . . 120.0 ?
    C31 C30 C29 . . 119.59(19) ?
    C31 C30 H30 . . 120.2 ?
    C29 C30 H30 . . 120.2 ?
    C30 C31 C32 . . 122.43(18) ?
    C30 C31 H31 . . 118.8 ?
    C32 C31 H31 . . 118.8 ?
    C31 C32 C27 . . 116.06(16) ?
    C31 C32 C33 . . 120.59(16) ?
    C27 C32 C33 . . 123.21(15) ?
    N2 C33 C32 . . 115.03(14) ?
    N2 C33 H33A . . 108.5 ?
    C32 C33 H33A . . 108.5 ?
    N2 C33 H33B . . 108.5 ?
    C32 C33 H33B . . 108.5 ?
    H33A C33 H33B . . 107.5 ?
    N2 C34 C35 . . 112.08(14) ?
    N2 C34 C42 . . 112.31(14) ?
    C35 C34 C42 . . 110.81(14) ?
    N2 C34 H34 . . 107.1 ?
    C35 C34 H34 . . 107.1 ?
    C42 C34 H34 . . 107.1 ?
    C40 C35 C36 . . 117.71(17) ?
    C40 C35 C34 . . 119.74(16) ?
    C36 C35 C34 . . 122.54(17) ?
    C37 C36 C35 . . 121.11(18) ?
    C37 C36 H36 . . 119.4 ?
    C35 C36 H36 . . 119.4 ?
    C36 C37 C38 . . 120.15(19) ?
    C36 C37 H37 . . 119.9 ?
    C38 C37 H37 . . 119.9 ?
    C39 C38 C37 . . 119.59(19) ?
    C39 C38 H38 . . 120.2 ?
    C37 C38 H38 . . 120.2 ?
    C38 C39 C40 . . 120.15(19) ?
    C38 C39 H39 . . 119.9 ?
    C40 C39 H39 . . 119.9 ?
    C39 C40 C35 . . 121.26(18) ?
    C39 C40 H40 . . 119.4 ?
    C35 C40 H40 . . 119.4 ?
    C42 C41 H41A . . 109.5 ?
    C42 C41 H41B . . 109.5 ?
    H41A C41 H41B . . 109.5 ?
    C42 C41 H41C . . 109.5 ?
    H41A C41 H41C . . 109.5 ?
    H41B C41 H41C . . 109.5 ?
    C43 C42 C41 . . 111.28(16) ?
    C43 C42 C34 . . 108.89(15) ?
    C41 C42 C34 . . 114.80(16) ?
    C43 C42 H42 . . 107.2 ?
    C41 C42 H42 . . 107.2 ?
    C34 C42 H42 . . 107.2 ?
    C42 C43 C44 . . 111.51(16) ?
    C42 C43 H43A . . 109.3 ?
    C44 C43 H43A . . 109.3 ?
    C42 C43 H43B . . 109.3 ?
    C44 C43 H43B . . 109.3 ?
    H43A C43 H43B . . 108.0 ?
    C45 C44 C43 . . 111.13(16) ?
    C45 C44 C46 . . 110.70(16) ?
    C43 C44 C46 . . 109.20(15) ?
    C45 C44 H44 . . 108.6 ?
    C43 C44 H44 . . 108.6 ?
    C46 C44 H44 . . 108.6 ?
    C44 C45 H45A . . 109.5 ?
    C44 C45 H45B . . 109.5 ?
    H45A C45 H45B . . 109.5 ?
    C44 C45 H45C . . 109.5 ?
    H45A C45 H45C . . 109.5 ?
    H45B C45 H45C . . 109.5 ?
    N2 C46 C47 . . 111.10(14) ?
    N2 C46 C44 . . 111.50(14) ?
    C47 C46 C44 . . 111.98(14) ?
    N2 C46 H46 . . 107.3 ?
    C47 C46 H46 . . 107.3 ?
    C44 C46 H46 . . 107.3 ?
    C52 C47 C48 . . 118.44(17) ?
    C52 C47 C46 . . 120.89(16) ?
    C48 C47 C46 . . 120.66(15) ?
    C49 C48 C47 . . 120.79(17) ?
    C49 C48 H48 . . 119.6 ?
    C47 C48 H48 . . 119.6 ?
    C48 C49 C50 . . 120.26(18) ?
    C48 C49 H49 . . 119.9 ?
    C50 C49 H49 . . 119.9 ?
    C51 C50 C49 . . 119.58(18) ?
    C51 C50 H50 . . 120.2 ?
    C49 C50 H50 . . 120.2 ?
    C50 C51 C52 . . 120.21(17) ?
    C50 C51 H51 . . 119.9 ?
    C52 C51 H51 . . 119.9 ?
    C47 C52 C51 . . 120.71(18) ?
    C47 C52 H52 . . 119.6 ?
    C51 C52 H52 . . 119.6 ?
loop_
    _geom_torsion_atom_site_label_1
    _geom_torsion_atom_site_label_2
    _geom_torsion_atom_site_label_3
    _geom_torsion_atom_site_label_4
    _geom_torsion_site_symmetry_1
    _geom_torsion_site_symmetry_2
    _geom_torsion_site_symmetry_3
    _geom_torsion_site_symmetry_4
    _geom_torsion
    _geom_torsion_publ_flag
    C6 C1 C2 C3 . . . . 0.3(3) ?
    Cl1 C1 C2 C3 . . . . 179.61(14) ?
    C1 C2 C3 C4 . . . . -1.9(3) ?
    C2 C3 C4 C5 . . . . 1.9(3) ?
    C3 C4 C5 C6 . . . . -0.2(3) ?
    C2 C1 C6 C5 . . . . 1.4(2) ?
    Cl1 C1 C6 C5 . . . . -177.97(13) ?
    C2 C1 C6 C7 . . . . 178.49(16) ?
    Cl1 C1 C6 C7 . . . . -0.8(2) ?
    C4 C5 C6 C1 . . . . -1.4(3) ?
    C4 C5 C6 C7 . . . . -178.57(16) ?
    C8 N1 C7 C6 . . . . 145.16(14) ?
    C20 N1 C7 C6 . . . . -93.91(17) ?
    C1 C6 C7 N1 . . . . 149.01(16) ?
    C5 C6 C7 N1 . . . . -34.0(2) ?
    C7 N1 C8 C9 . . . . -53.74(18) ?
    C20 N1 C8 C9 . . . . -173.84(14) ?
    C7 N1 C8 C16 . . . . -179.17(14) ?
    C20 N1 C8 C16 . . . . 60.73(17) ?
    N1 C8 C9 C10 . . . . -46.9(2) ?
    C16 C8 C9 C10 . . . . 77.9(2) ?
    N1 C8 C9 C14 . . . . 133.87(16) ?
    C16 C8 C9 C14 . . . . -101.37(19) ?
    C14 C9 C10 C11 . . . . 0.2(3) ?
    C8 C9 C10 C11 . . . . -179.05(17) ?
    C9 C10 C11 C12 . . . . -0.1(3) ?
    C10 C11 C12 C13 . . . . 0.0(3) ?
    C11 C12 C13 C14 . . . . -0.1(3) ?
    C12 C13 C14 C9 . . . . 0.2(3) ?
    C10 C9 C14 C13 . . . . -0.3(3) ?
    C8 C9 C14 C13 . . . . 179.02(17) ?
    N1 C8 C16 C17 . . . . -60.37(18) ?
    C9 C8 C16 C17 . . . . 173.53(15) ?
    N1 C8 C16 C15 . . . . 64.54(19) ?
    C9 C8 C16 C15 . . . . -61.6(2) ?
    C15 C16 C17 C18 . . . . -68.85(19) ?
    C8 C16 C17 C18 . . . . 57.3(2) ?
    C16 C17 C18 C19 . . . . -176.09(15) ?
    C16 C17 C18 C20 . . . . -54.2(2) ?
    C7 N1 C20 C21 . . . . 55.53(17) ?
    C8 N1 C20 C21 . . . . 176.70(13) ?
    C7 N1 C20 C18 . . . . -178.92(14) ?
    C8 N1 C20 C18 . . . . -57.75(18) ?
    C17 C18 C20 N1 . . . . 53.9(2) ?
    C19 C18 C20 N1 . . . . 176.42(15) ?
    C17 C18 C20 C21 . . . . 179.20(14) ?
    C19 C18 C20 C21 . . . . -58.3(2) ?
    N1 C20 C21 C26 . . . . -114.11(17) ?
    C18 C20 C21 C26 . . . . 119.78(17) ?
    N1 C20 C21 C22 . . . . 65.0(2) ?
    C18 C20 C21 C22 . . . . -61.1(2) ?
    C26 C21 C22 C23 . . . . 2.2(3) ?
    C20 C21 C22 C23 . . . . -176.92(15) ?
    C21 C22 C23 C24 . . . . -0.4(3) ?
    C22 C23 C24 C25 . . . . -1.6(3) ?
    C23 C24 C25 C26 . . . . 1.8(3) ?
    C24 C25 C26 C21 . . . . 0.0(3) ?
    C22 C21 C26 C25 . . . . -2.0(3) ?
    C20 C21 C26 C25 . . . . 177.13(16) ?
    C32 C27 C28 C29 . . . . 0.7(3) ?
    Cl2 C27 C28 C29 . . . . -179.30(16) ?
    C27 C28 C29 C30 . . . . -0.3(3) ?
    C28 C29 C30 C31 . . . . 0.0(3) ?
    C29 C30 C31 C32 . . . . -0.2(3) ?
    C30 C31 C32 C27 . . . . 0.5(3) ?
    C30 C31 C32 C33 . . . . 176.43(17) ?
    C28 C27 C32 C31 . . . . -0.8(3) ?
    Cl2 C27 C32 C31 . . . . 179.19(13) ?
    C28 C27 C32 C33 . . . . -176.59(17) ?
    Cl2 C27 C32 C33 . . . . 3.4(2) ?
    C46 N2 C33 C32 . . . . 93.22(16) ?
    C34 N2 C33 C32 . . . . -146.70(14) ?
    C31 C32 C33 N2 . . . . 41.3(2) ?
    C27 C32 C33 N2 . . . . -143.10(16) ?
    C33 N2 C34 C35 . . . . 58.33(17) ?
    C46 N2 C34 C35 . . . . 177.16(14) ?
    C33 N2 C34 C42 . . . . -176.17(14) ?
    C46 N2 C34 C42 . . . . -57.34(18) ?
    N2 C34 C35 C40 . . . . -134.52(16) ?
    C42 C34 C35 C40 . . . . 99.16(19) ?
    N2 C34 C35 C36 . . . . 46.1(2) ?
    C42 C34 C35 C36 . . . . -80.2(2) ?
    C40 C35 C36 C37 . . . . 0.3(3) ?
    C34 C35 C36 C37 . . . . 179.68(17) ?
    C35 C36 C37 C38 . . . . -0.3(3) ?
    C36 C37 C38 C39 . . . . -0.5(3) ?
    C37 C38 C39 C40 . . . . 1.4(3) ?
    C38 C39 C40 C35 . . . . -1.5(3) ?
    C36 C35 C40 C39 . . . . 0.6(3) ?
    C34 C35 C40 C39 . . . . -178.78(16) ?
    N2 C34 C42 C43 . . . . 56.4(2) ?
    C35 C34 C42 C43 . . . . -177.41(15) ?
    N2 C34 C42 C41 . . . . -69.1(2) ?
    C35 C34 C42 C41 . . . . 57.1(2) ?
    C41 C42 C43 C44 . . . . 71.1(2) ?
    C34 C42 C43 C44 . . . . -56.4(2) ?
    C42 C43 C44 C45 . . . . 179.61(16) ?
    C42 C43 C44 C46 . . . . 57.2(2) ?
    C33 N2 C46 C47 . . . . -57.78(17) ?
    C34 N2 C46 C47 . . . . -176.81(13) ?
    C33 N2 C46 C44 . . . . 176.55(14) ?
    C34 N2 C46 C44 . . . . 57.52(18) ?
    C45 C44 C46 N2 . . . . -179.96(16) ?
    C43 C44 C46 N2 . . . . -57.3(2) ?
    C45 C44 C46 C47 . . . . 54.9(2) ?
    C43 C44 C46 C47 . . . . 177.52(15) ?
    N2 C46 C47 C52 . . . . 121.84(17) ?
    C44 C46 C47 C52 . . . . -112.76(18) ?
    N2 C46 C47 C48 . . . . -59.5(2) ?
    C44 C46 C47 C48 . . . . 65.9(2) ?
    C52 C47 C48 C49 . . . . -0.8(3) ?
    C46 C47 C48 C49 . . . . -179.45(16) ?
    C47 C48 C49 C50 . . . . 0.7(3) ?
    C48 C49 C50 C51 . . . . -0.2(3) ?
    C49 C50 C51 C52 . . . . -0.2(3) ?
    C48 C47 C52 C51 . . . . 0.4(3) ?
    C46 C47 C52 C51 . . . . 179.09(16) ?
    C50 C51 C52 C47 . . . . 0.0(3) ?
loop_
    _geom_hbond_atom_site_label_D
    _geom_hbond_atom_site_label_H
    _geom_hbond_atom_site_label_A
    _geom_hbond_site_symmetry_A
    _geom_hbond_distance_DH
    _geom_hbond_distance_HA
    _geom_hbond_distance_DA
    _geom_hbond_angle_DHA
    C29 H29 Cl1 . 0.95 2.73 3.678(2) 174
    C24 H24 Cg1 4_655 0.95 2.95 3.680(2) 135
