# Supplementary material for: 1-(2-Chloro­benz­yl)-3,5-dimethyl-2,6-diphenyl­piperidine
Source: Acta Crystallogr Sect E Struct Rep Online. 2012 Jun 30;68(Pt 7):o2301–2. doi: 10.1107/S1600536812029212 (PMC3394077; doi:10.1107/S1600536812029212)
Supplement: Supplementary file 2 [file e-68-o2301-Isup2.hkl]

# 
# h,k,l, Fc-squared, Fo-squared, sigma(Fo-squared) and status flag 
# 
data_I
_shelx_title '  P21/c' 
_shelx_refln_list_code          4 
_shelx_F_calc_maximum      512.72 
_exptl_crystal_F_000      1664.00 
_reflns_d_resolution_high  0.7680 
 
loop_ 
 _symmetry_equiv_pos_as_xyz 
 'x, y, z' 
 '-x, y+1/2, -z+1/2' 
 '-x, -y, -z' 
 'x, -y-1/2, z-1/2' 
 
_cell_length_a    13.4940 
_cell_length_b    17.3005 
_cell_length_c    18.5078 
_cell_angle_alpha  90.000 
_cell_angle_beta  100.892 
_cell_angle_gamma  90.000 
 
_shelx_F_squared_multiplier     1.000 
 
loop_ 
 _refln_index_h 
 _refln_index_k 
 _refln_index_l 
 _refln_F_squared_calc 
 _refln_F_squared_meas 
 _refln_F_squared_sigma 
 _refln_observed_status 
   2   0   0    18811.67    17725.69    182.25 o 
   3   0   0     1970.08     1747.62     71.28 o 
   4   0   0      538.55      592.88     47.82 o 
   5   0   0     1356.41     1373.84     81.24 o 
   6   0   0      663.05      849.96     70.43 o 
   7   0   0      119.87      239.52     44.15 o 
   8   0   0      361.49      347.91     33.18 o 
   9   0   0       74.27       81.99     21.97 o 
  10   0   0     5445.07     5459.80    148.21 o 
  11   0   0      124.73      161.45     43.18 o 
  12   0   0      171.53      131.26     43.29 o 
  13   0   0      374.57      379.49     78.07 o 
  14   0   0      224.35      288.81     70.97 o 
  15   0   0      174.34      119.61     43.45 o 
  16   0   0     1503.29     1526.57    174.65 o 
  17   0   0      669.25      742.61    126.78 o 
   2   1   0       38.50       49.76      4.34 o 
   3   1   0     3046.22     2707.42     45.40 o 
   4   1   0    16588.65    16006.46    127.98 o 
   5   1   0     1341.07     1338.44     41.87 o 
   6   1   0     1803.43     2132.17     62.30 o 
   7   1   0     1695.03     1609.82     54.66 o 
   8   1   0       55.07       64.08     19.00 o 
   9   1   0     2365.75     2384.74    114.04 o 
  10   1   0     5811.25     5814.20    108.45 o 
  11   1   0     1207.70     1203.64     62.15 o 
  12   1   0     3586.13     3859.85    159.80 o 
  13   1   0     3384.00     3365.96    157.18 o 
  14   1   0        0.05       -3.77     44.03 o 
  15   1   0      262.82      287.72    101.03 o 
  16   1   0       16.66       32.72     38.18 o 
  17   1   0      146.54      151.96     40.58 o 
   1   2   0    13414.99    12811.02    143.97 o 
   2   2   0     3492.63     3184.47     65.01 o 
   3   2   0      507.10      515.74     24.62 o 
   4   2   0       44.45       37.38      7.68 o 
   5   2   0      182.42      155.49     14.19 o 
   6   2   0      751.41      693.82     32.42 o 
   7   2   0      954.38     1145.43     45.51 o 
   8   2   0     1310.37     1305.53     52.01 o 
   9   2   0     1470.67     1516.81     95.79 o 
  10   2   0     2805.73     2653.12    110.92 o 
  11   2   0      433.90      379.01     30.45 o 
  12   2   0       24.28       24.33      9.98 o 
  13   2   0       39.44       35.38     27.49 o 
  14   2   0       60.23       11.26     23.77 o 
  15   2   0       25.33       -6.42     21.24 o 
  16   2   0        6.85       -9.30     94.15 o 
  17   2   0       24.00       18.76     22.11 o 
   1   3   0     1069.03     1067.54     23.06 o 
   2   3   0      461.10      413.61     12.50 o 
   3   3   0     2974.22     2610.63     34.37 o 
   4   3   0      939.38      977.30     42.69 o 
   5   3   0     3127.02     3331.04     53.15 o 
   6   3   0     1063.12     1286.47     43.82 o 
   7   3   0      119.82       84.38     12.72 o 
   8   3   0       21.27        9.24      6.32 o 
   9   3   0      604.46      556.24     36.95 o 
  10   3   0       15.42       12.68      9.91 o 
  11   3   0      419.96      376.54     34.34 o 
  12   3   0       22.42       46.64     24.80 o 
  13   3   0       16.81       24.86     24.90 o 
  14   3   0      726.60      647.37     74.10 o 
  15   3   0      125.08       79.42     44.57 o 
  16   3   0      139.38      180.11     41.67 o 
  17   3   0       13.65       42.52     24.41 o 
   0   4   0        3.31        0.28      5.48 o 
   1   4   0    15605.19    15292.82     79.19 o 
   2   4   0      604.25      515.56     14.53 o 
   3   4   0       74.00       58.64      5.43 o 
   4   4   0      119.43      107.94      8.01 o 
   5   4   0      723.62      800.33     21.53 o 
   6   4   0      456.71      505.28     19.83 o 
   7   4   0        0.34        1.78      5.04 o 
   8   4   0       16.47       22.30      7.99 o 
   9   4   0     2206.39     2447.37     76.79 o 
  10   4   0       58.98       42.78     12.39 o 
  11   4   0       33.36       29.85     11.73 o 
  12   4   0      431.20      406.76     37.58 o 
  13   4   0      179.62      157.23     37.49 o 
  14   4   0        0.92       -1.79     18.64 o 
  15   4   0       74.99       65.63     29.43 o 
  16   4   0       42.25       49.50     27.07 o 
   1   5   0    91826.65    90116.02    588.04 o 
   2   5   0      355.98      340.02     25.73 o 
   3   5   0     2416.34     2576.73     36.39 o 
   4   5   0     1972.81     2048.15     34.76 o 
   5   5   0     1783.87     1749.96     34.54 o 
   6   5   0      367.71      298.40     45.58 o 
   7   5   0      713.05      709.34     31.74 o 
   8   5   0        1.26       -2.40      5.98 o 
   9   5   0       98.55       55.76     11.24 o 
  10   5   0       39.95       37.25     11.53 o 
  11   5   0     3989.91     3932.18    108.38 o 
  12   5   0      556.47      471.10     40.07 o 
  13   5   0       53.15       37.45     14.64 o 
  14   5   0      278.25      359.04     56.01 o 
  15   5   0      252.09      244.06     50.12 o 
  16   5   0      321.87      403.55     62.78 o 
   0   6   0    16616.46    17366.76    126.61 o 
   1   6   0     2683.72     2818.12     48.00 o 
   2   6   0      550.01      573.80     19.43 o 
   3   6   0     3977.23     4222.18     49.77 o 
   4   6   0      675.38      689.87     21.26 o 
   5   6   0      858.68      933.62     26.11 o 
   6   6   0      124.30      157.79     12.24 o 
   7   6   0      298.78      262.65     16.83 o 
   8   6   0      293.01      301.48     20.80 o 
   9   6   0     1727.51     1681.10     63.87 o 
  10   6   0       92.81       81.63     15.32 o 
  11   6   0      395.81      411.67     41.51 o 
  12   6   0      479.24      480.02     40.45 o 
  13   6   0       26.27        4.76     14.45 o 
  14   6   0       14.76       13.04     15.96 o 
  15   6   0      258.70      246.80     70.62 o 
  16   6   0       34.34       62.70     48.51 o 
   1   7   0      301.57      345.20     16.05 o 
   2   7   0       24.76       39.01      5.83 o 
   3   7   0       91.93       60.10      7.26 o 
   4   7   0      923.81      935.69     25.92 o 
   5   7   0      396.87      384.89     17.76 o 
   6   7   0      817.04      876.63     29.46 o 
   7   7   0        6.23       19.94      8.74 o 
   8   7   0       80.54       81.16     12.60 o 
   9   7   0       80.88       76.70     15.77 o 
  10   7   0       30.63       10.94      8.22 o 
  11   7   0       32.07       48.19     13.41 o 
  12   7   0      304.39      305.87     49.38 o 
  13   7   0      115.32      150.40     77.26 o 
  14   7   0       73.75       14.00     20.93 o 
  15   7   0        4.75       -2.62     16.77 o 
  16   7   0        0.41       42.10     22.50 o 
   0   8   0    11525.95    11564.48    119.65 o 
   1   8   0      404.49      368.99     17.61 o 
   2   8   0      565.84      517.89     24.86 o 
   3   8   0        7.09        6.16      3.77 o 
   4   8   0     1044.18     1147.57     33.72 o 
   5   8   0       83.67       61.98     12.71 o 
   6   8   0     2332.31     2509.34     51.70 o 
   7   8   0      136.58      127.98     12.69 o 
   8   8   0      643.68      684.51     32.48 o 
   9   8   0        7.73        8.66      9.17 o 
  10   8   0     2476.52     2465.07     84.25 o 
  11   8   0      597.48      670.83     45.67 o 
  12   8   0     1034.76     1134.88    101.22 o 
  13   8   0        3.11       32.77     21.46 o 
  14   8   0      434.43      499.88     68.33 o 
  15   8   0       17.37       17.43     23.56 o 
  16   8   0      514.84      721.89     85.83 o 
   1   9   0     2652.36     2703.95     82.13 o 
   2   9   0     1241.45     1101.21     32.82 o 
   3   9   0     1050.06     1061.46     38.06 o 
   4   9   0      114.98       95.64     10.42 o 
   5   9   0      608.52      561.69     28.03 o 
   6   9   0      703.00      860.27     31.13 o 
   7   9   0        5.03        8.35      5.05 o 
   8   9   0      549.07      528.21     29.41 o 
   9   9   0        9.99       19.01      6.67 o 
  10   9   0      272.54      264.36     51.82 o 
  11   9   0      205.17      255.24     29.32 o 
  12   9   0      166.57      141.90     34.42 o 
  13   9   0      162.30      126.03     55.42 o 
  14   9   0        0.98       -7.70     21.73 o 
  15   9   0       26.27       23.04     40.87 o 
   0  10   0     8859.71     9073.41    143.70 o 
   1  10   0     1081.88     1050.16     32.92 o 
   2  10   0     1189.23     1301.42     37.25 o 
   3  10   0      208.56      220.75     14.52 o 
   4  10   0        0.83        0.31      4.84 o 
   5  10   0      714.51      706.79     32.64 o 
   6  10   0      139.84      176.39     17.02 o 
   7  10   0     1110.44     1067.42     37.35 o 
   8  10   0       30.84       45.35      9.60 o 
   9  10   0     2042.28     1924.00     59.58 o 
  10  10   0     2542.71     2540.25     88.47 o 
  11  10   0       93.72       38.36     19.53 o 
  12  10   0      643.87      827.34     80.32 o 
  13  10   0      379.82      435.59     61.04 o 
  14  10   0        0.10      -10.07     18.94 o 
  15  10   0      373.90      385.21     73.25 o 
   1  11   0       10.48       10.45      6.67 o 
   2  11   0      949.19      966.53     33.73 o 
   3  11   0     1723.20     1766.94     51.42 o 
   4  11   0     1144.57     1124.95     37.24 o 
   5  11   0     1569.90     1598.47     51.53 o 
   6  11   0        0.13       -1.27      6.57 o 
   7  11   0      157.86      168.42     25.17 o 
   8  11   0       60.49       53.09     10.00 o 
   9  11   0      243.61      296.98     31.77 o 
  10  11   0       17.22       12.37     10.73 o 
  11  11   0      437.97      396.01     74.71 o 
  12  11   0      102.78       85.91     28.73 o 
  13  11   0        0.72      -14.45     23.55 o 
  14  11   0        5.76       32.60     24.94 o 
  15  11   0       31.53       46.41     75.44 o 
   0  12   0      561.82      540.69     39.40 o 
   1  12   0      193.66      309.16     17.81 o 
   2  12   0       19.19       14.02      5.77 o 
   3  12   0      490.90      427.32     26.76 o 
   4  12   0      167.97      160.64     19.82 o 
   5  12   0        3.57        7.88      6.80 o 
   6  12   0       31.00       18.41      7.10 o 
   7  12   0      319.79      325.10     29.01 o 
   8  12   0      169.12      152.70     21.07 o 
   9  12   0      217.58      247.34     31.39 o 
  10  12   0      241.79      282.84     30.39 o 
  11  12   0      778.90      849.71     79.60 o 
  12  12   0      261.25      248.88     51.30 o 
  13  12   0     1112.72     1159.00    101.79 o 
  14  12   0       58.42       51.79     31.16 o 
   1  13   0     4426.86     4595.29     77.19 o 
   2  13   0      173.74      167.18     17.60 o 
   3  13   0      108.00      103.10     13.71 o 
   4  13   0      615.39      622.51     34.16 o 
   5  13   0      590.70      597.10     27.84 o 
   6  13   0       10.77       14.97      8.59 o 
   7  13   0        0.23        1.39     11.24 o 
   8  13   0       43.44       50.66     12.92 o 
   9  13   0     1127.68     1075.40     57.01 o 
  10  13   0       64.19       50.06     15.02 o 
  11  13   0     4053.71     4077.71    174.50 o 
  12  13   0       63.76       43.29     23.16 o 
  13  13   0        5.68       -0.59     21.69 o 
  14  13   0      101.83       79.32     29.12 o 
   0  14   0     7874.05     7988.64    175.07 o 
   1  14   0     8423.07     8517.49    109.16 o 
   2  14   0       52.24       42.14      9.14 o 
   3  14   0      159.70      172.34     19.52 o 
   4  14   0      130.33      125.46     14.35 o 
   5  14   0      670.38      689.89     37.43 o 
   6  14   0      278.83      271.64     28.21 o 
   7  14   0       53.57       30.70     18.92 o 
   8  14   0      278.78      256.35     28.07 o 
   9  14   0       63.46       50.75     14.85 o 
  10  14   0      624.62      631.22     68.00 o 
  11  14   0       36.13       62.65     35.33 o 
  12  14   0      160.09      174.09     42.05 o 
  13  14   0       18.42        6.64     23.42 o 
   1  15   0       78.75      100.03     13.61 o 
   2  15   0      215.05      179.40     19.67 o 
   3  15   0       45.43      277.09     29.61 o 
   4  15   0     2241.46     2366.26     70.36 o 
   5  15   0      405.85      414.12     34.72 o 
   6  15   0      814.39      727.16     46.00 o 
   7  15   0        5.51        4.67     10.49 o 
   8  15   0        8.45       14.34      9.10 o 
   9  15   0      578.62      643.67     46.51 o 
  10  15   0     1486.69     1333.34     99.13 o 
  11  15   0       37.72       23.84     18.60 o 
  12  15   0      711.24      599.28     73.17 o 
   0  16   0        0.29        1.24      9.89 o 
   1  16   0      237.11      201.73     17.40 o 
   2  16   0      182.90      201.41     16.63 o 
   3  16   0      290.98      323.30     28.41 o 
   4  16   0      323.57      356.39     37.83 o 
   5  16   0        0.73        2.33      9.92 o 
   6  16   0       14.76       19.78      8.52 o 
   7  16   0      154.31      122.28     25.46 o 
   8  16   0      140.61      134.60     21.15 o 
   9  16   0      133.81      154.97     40.84 o 
  10  16   0     2285.87     2353.25    132.79 o 
  11  16   0       54.62       38.34     66.30 o 
  12  16   0       63.82       16.65     16.06 o 
   1  17   0        0.19       -6.44      8.71 o 
   2  17   0      269.34      295.47     29.04 o 
   3  17   0       33.50       44.90     11.04 o 
   4  17   0        0.94        6.87      9.57 o 
   5  17   0       24.59        4.38      9.29 o 
   6  17   0       16.42        1.03     12.07 o 
   7  17   0        4.34       23.41     19.99 o 
   8  17   0      662.79      603.60     80.06 o 
   9  17   0        6.53      -10.16     19.12 o 
  10  17   0      254.41      296.30     47.49 o 
  11  17   0        2.25        4.80     30.87 o 
   0  18   0     3014.60     2908.52    218.05 o 
   1  18   0      384.17      334.83     28.90 o 
   2  18   0      254.58      237.25     28.55 o 
   3  18   0       56.27       76.54     13.93 o 
   4  18   0      122.17      162.63     28.12 o 
   5  18   0        7.25       -0.57     11.86 o 
   6  18   0      451.02      414.71     38.05 o 
   7  18   0        0.83        1.67     10.90 o 
   8  18   0      178.84      104.87     29.50 o 
   9  18   0      111.13      127.49     32.10 o 
  10  18   0      126.56      140.73     47.55 o 
   1  19   0      139.46      120.97     18.37 o 
   2  19   0       56.91       67.52     14.68 o 
   3  19   0      218.01      244.36     28.17 o 
   4  19   0      625.14      628.36     40.00 o 
   5  19   0      106.21      116.56     21.01 o 
   6  19   0        5.95       21.63     10.99 o 
   7  19   0       15.15       26.05     18.85 o 
   8  19   0       26.20       23.50     17.15 o 
   9  19   0      416.84      485.18     60.69 o 
   0  20   0        7.56       24.08     11.64 o 
   1  20   0      162.95      137.57     18.90 o 
   2  20   0      134.25      130.67     25.63 o 
   3  20   0       59.84       51.40     13.63 o 
   4  20   0      113.36      152.79     21.11 o 
   5  20   0       36.79       -9.86     11.21 o 
   6  20   0       84.51       65.95     20.35 o 
   7  20   0       22.75       34.20     48.97 o 
   1  21   0        3.51       14.30     18.76 o 
   2  21   0       46.17       47.00     19.04 o 
   3  21   0       84.82       65.05     26.10 o 
   4  21   0       78.96       57.43     22.72 o 
   0  22   0      229.08      305.95     72.77 o 
   1  22   0        7.83       16.91     26.47 o 
   2  22   0       92.99       48.67     39.97 o 
   3  22   0      279.35      262.64     46.07 o 
 -17   1   1      443.99      488.71     85.71 o 
 -16   1   1      105.39      111.20     65.59 o 
 -15   1   1      157.85      171.48     62.10 o 
 -14   1   1      296.95      386.59     70.70 o 
 -13   1   1      531.35      484.71     59.14 o 
 -12   1   1      535.48      498.56     42.03 o 
 -11   1   1      230.36      253.15     39.29 o 
 -10   1   1        1.91        3.09      8.69 o 
  -9   1   1      144.13      102.09     16.32 o 
  -8   1   1      556.61      609.66     31.99 o 
  -7   1   1      184.21      115.76     14.92 o 
  -6   1   1      390.57      366.99     32.82 o 
  -5   1   1      399.33      389.72     30.96 o 
  -4   1   1      840.27      935.17     42.47 o 
  -3   1   1    23833.10    22581.28    197.07 o 
  -2   1   1        1.81        5.10      3.98 o 
   1   1   1     2505.05     2279.46    197.10 o 
   2   1   1       99.74      122.97      9.11 o 
   3   1   1    21487.46    20921.57    116.48 o 
   4   1   1      390.18      339.43     19.70 o 
   5   1   1      362.02      449.24     24.75 o 
   6   1   1      959.32     1036.86     45.16 o 
   7   1   1     1733.18     1763.31     58.30 o 
   8   1   1      170.99      159.84     20.66 o 
   9   1   1     2694.16     2793.63     92.94 o 
  10   1   1     2028.43     1954.68     68.99 o 
  11   1   1     5881.18     6207.89    126.51 o 
  12   1   1      227.11      300.55     45.26 o 
  13   1   1      238.77      206.44     54.93 o 
  14   1   1       27.39       25.34     25.51 o 
  15   1   1      250.07      229.08     47.04 o 
  16   1   1       21.81        3.42     16.07 o 
  17   1   1       27.17        1.41     20.83 o 
 -17   2   1      221.45      309.94     61.34 o 
 -16   2   1       58.71       53.68     24.00 o 
 -15   2   1      422.12      567.08     72.51 o 
 -14   2   1        3.59      -24.22     47.73 o 
 -13   2   1      116.54       81.26     26.76 o 
 -12   2   1     1059.41      977.88     57.12 o 
 -11   2   1      957.81      843.85     50.44 o 
 -10   2   1     1676.00     1656.43    103.76 o 
  -9   2   1      706.29      723.97     36.62 o 
  -8   2   1      559.82      477.93     30.93 o 
  -7   2   1     6064.10     6344.09    149.03 o 
  -6   2   1      231.64      253.37     29.68 o 
  -5   2   1     1184.24     1103.23     35.27 o 
  -4   2   1     2163.20     2069.32     42.49 o 
  -3   2   1     4248.11     4369.68     50.86 o 
  -2   2   1     3289.36     2821.60    153.03 o 
  -1   2   1    21920.64    20531.69    108.17 o 
   0   2   1     1568.43     1449.84     34.58 o 
   1   2   1     2475.01     2376.08     65.14 o 
   2   2   1     5278.46     5159.42     53.45 o 
   3   2   1     1127.99     1201.70     26.93 o 
   4   2   1     1101.95     1211.77     30.71 o 
   5   2   1        7.74       11.09      5.17 o 
   6   2   1     2145.96     2056.25     57.77 o 
   7   2   1     1159.14     1386.56     64.93 o 
   8   2   1        6.73       12.53      8.00 o 
   9   2   1      385.06      399.69     32.68 o 
  10   2   1     3457.02     3360.90     99.03 o 
  11   2   1      431.21      352.87     34.15 o 
  12   2   1       90.67       75.78     21.17 o 
  13   2   1      267.72      232.70     43.08 o 
  14   2   1        0.35      -19.85     19.85 o 
  15   2   1       37.28       38.72     34.38 o 
  16   2   1        0.02       17.11     35.99 o 
  17   2   1       94.76       44.28     42.81 o 
 -17   3   1      243.89      319.36     59.82 o 
 -16   3   1       64.92       24.15     22.96 o 
 -15   3   1       34.42       25.24     17.34 o 
 -14   3   1      115.11       93.01     32.20 o 
 -13   3   1       17.90       -1.41     14.23 o 
 -12   3   1        3.07       11.46      9.09 o 
 -11   3   1     2831.35     2709.57     88.45 o 
 -10   3   1     2174.57     2099.33     73.64 o 
  -9   3   1      224.41      228.49     26.32 o 
  -8   3   1      253.89      166.74     16.12 o 
  -7   3   1      296.67      298.91     20.01 o 
  -6   3   1     1227.82     1124.46     50.34 o 
  -5   3   1        0.00        1.93      5.19 o 
  -4   3   1     5031.42     4755.34     81.44 o 
  -3   3   1      645.54      656.21     26.24 o 
  -2   3   1      142.64      125.08      9.64 o 
  -1   3   1      927.42      952.45     20.40 o 
   0   3   1     2326.29     2300.29     33.14 o 
   1   3   1     1180.99     1092.17     22.05 o 
   2   3   1      151.11      198.03      9.61 o 
   3   3   1        1.42        1.78      3.46 o 
   4   3   1     1166.31     1119.26     27.42 o 
   5   3   1      764.26      790.33     27.69 o 
   6   3   1    12191.56    13002.93    145.30 o 
   7   3   1       72.28       84.18     13.18 o 
   8   3   1      302.97      259.78     23.54 o 
   9   3   1      231.99      263.91     39.93 o 
  10   3   1       13.83       13.57     12.63 o 
  11   3   1      385.45      414.00     36.92 o 
  12   3   1      413.68      458.12     58.15 o 
  13   3   1      236.06      217.93     34.96 o 
  14   3   1      476.87      402.61     58.58 o 
  15   3   1      132.21       88.34     30.38 o 
  16   3   1      495.17      666.09     97.77 o 
 -17   4   1      139.15      240.05     62.77 o 
 -16   4   1      137.29      146.59     38.43 o 
 -15   4   1      438.75      464.43     74.89 o 
 -14   4   1       72.68       65.31     33.59 o 
 -13   4   1      271.40      269.55     44.51 o 
 -12   4   1     4123.12     4105.81    113.78 o 
 -11   4   1       30.26       18.69     15.88 o 
 -10   4   1     8452.02     8673.04    147.48 o 
  -9   4   1      147.76      173.55     20.21 o 
  -8   4   1      702.68      784.36     39.06 o 
  -7   4   1     1486.58     1430.55     43.28 o 
  -6   4   1      860.77      868.01     30.91 o 
  -5   4   1        0.15       -1.69      2.64 o 
  -4   4   1     9429.55     9402.64     68.79 o 
  -3   4   1      139.94      163.26      8.46 o 
  -2   4   1    20596.05    20422.26    101.38 o 
  -1   4   1       96.02       88.45      7.82 o 
   0   4   1    28296.56    27421.13    237.04 o 
   1   4   1      213.45      268.24     10.25 o 
   2   4   1    77379.23    78232.73    408.77 o 
   3   4   1       12.15       11.18      5.37 o 
   4   4   1     3858.07     3677.78     47.01 o 
   5   4   1       79.23       67.13      7.64 o 
   6   4   1    10254.21    10303.47    217.58 o 
   7   4   1       16.02       31.62      8.01 o 
   8   4   1     2356.81     2370.87     63.62 o 
   9   4   1      462.78      428.06     33.63 o 
  10   4   1      994.01     1004.71     54.44 o 
  11   4   1       90.35       52.58     22.69 o 
  12   4   1     6224.75     6377.10    149.93 o 
  13   4   1       19.11       -5.95     14.47 o 
  14   4   1      221.86      257.69     47.09 o 
  15   4   1      481.16      420.45     61.93 o 
  16   4   1       39.74       14.86     27.79 o 
 -16   5   1       19.37       38.94     23.76 o 
 -15   5   1       34.81       48.44     32.77 o 
 -14   5   1      280.65      226.12     44.91 o 
 -13   5   1       89.21       77.93     26.40 o 
 -12   5   1     3146.56     3076.01     87.74 o 
 -11   5   1     1298.50     1207.73     58.48 o 
 -10   5   1      172.91      184.16     21.88 o 
  -9   5   1       13.18        3.53      6.26 o 
  -8   5   1       54.71       36.53      7.44 o 
  -7   5   1       88.33      118.76     11.83 o 
  -6   5   1     1353.13     1510.93     34.48 o 
  -5   5   1     1263.52     1288.54     30.11 o 
  -4   5   1     4708.77     4909.52     50.28 o 
  -3   5   1     3434.14     3306.61     47.90 o 
  -2   5   1     3752.83     3689.07     43.94 o 
  -1   5   1       39.26       46.12      9.24 o 
   0   5   1     3764.30     3640.15     46.40 o 
   1   5   1     8536.07     8054.95    144.33 o 
   2   5   1      410.77      438.02     24.43 o 
   3   5   1       56.83       63.13      6.69 o 
   4   5   1       31.92       72.30      7.34 o 
   5   5   1      665.29      737.88     23.69 o 
   6   5   1     1603.98     1517.89     38.53 o 
   7   5   1       12.76        5.82      3.99 o 
   8   5   1      744.51      649.48     30.72 o 
   9   5   1      220.02      216.08     24.24 o 
  10   5   1      401.78      448.66     35.98 o 
  11   5   1        2.29        4.71     12.48 o 
  12   5   1      519.37      496.08     41.81 o 
  13   5   1      436.86      375.49     79.05 o 
  14   5   1      165.61      115.95     31.29 o 
  15   5   1        0.06      -12.29     37.74 o 
  16   5   1      207.01      319.93     57.31 o 
 -16   6   1       28.42        8.07     19.47 o 
 -15   6   1      195.09      267.18    121.82 o 
 -14   6   1      259.43      231.36     43.79 o 
 -13   6   1       64.39       39.65     13.93 o 
 -12   6   1      448.10      459.66     37.77 o 
 -11   6   1      385.95      338.19     31.47 o 
 -10   6   1       45.61       53.55     18.92 o 
  -9   6   1      899.03      859.21     44.90 o 
  -8   6   1     1082.78     1103.99     38.27 o 
  -7   6   1      164.97      163.89     12.76 o 
  -6   6   1        2.63        4.03      3.22 o 
  -5   6   1      417.15      438.30     17.04 o 
  -4   6   1        7.13        3.27      3.21 o 
  -3   6   1     5876.25     5593.87     61.94 o 
  -2   6   1      736.41      742.65     22.37 o 
  -1   6   1     4664.38     4557.16     56.75 o 
   0   6   1    18663.59    19180.66     92.18 o 
   1   6   1       24.72       44.49      6.06 o 
   2   6   1     4796.27     4995.09     53.52 o 
   3   6   1      429.87      335.18     14.67 o 
   4   6   1       72.81       44.41      6.11 o 
   5   6   1     4129.20     4084.11     57.22 o 
   6   6   1      955.40     1096.17     34.17 o 
   7   6   1     1913.47     1781.66     45.32 o 
   8   6   1      389.24      327.86     20.98 o 
   9   6   1        3.49        9.74      6.48 o 
  10   6   1     1042.81     1029.57     54.68 o 
  11   6   1      367.83      327.23     32.41 o 
  12   6   1      882.47      902.84     56.80 o 
  13   6   1      151.54      118.33     35.51 o 
  14   6   1      162.31      205.11     45.00 o 
  15   6   1        0.38       14.60     28.37 o 
  16   6   1      335.63      440.77     67.34 o 
 -16   7   1      106.80      129.94     38.89 o 
 -15   7   1       87.69       59.99     25.87 o 
 -14   7   1       50.30      100.45     52.47 o 
 -13   7   1      159.28      248.35     45.50 o 
 -12   7   1      714.70      698.37     72.19 o 
 -11   7   1       23.53       22.91     21.83 o 
 -10   7   1       22.79       24.60     10.00 o 
  -9   7   1        0.68        1.05      9.54 o 
  -8   7   1      994.85     1082.42     38.71 o 
  -7   7   1       89.02       32.00      5.50 o 
  -6   7   1      520.77      548.11     35.37 o 
  -5   7   1     4547.11     4510.74     60.15 o 
  -4   7   1       14.28       30.26      5.68 o 
  -3   7   1       81.61       75.31      8.53 o 
  -2   7   1      228.74      220.83     11.58 o 
  -1   7   1     2895.75     2852.81     48.40 o 
   0   7   1      101.90      130.56      8.79 o 
   1   7   1      190.44      124.25     10.00 o 
   2   7   1     1692.01     1665.34     35.90 o 
   3   7   1      895.29      692.19     22.11 o 
   4   7   1       27.24       20.73      4.51 o 
   5   7   1     2213.76     2545.70     46.63 o 
   6   7   1       10.96       30.60      6.61 o 
   7   7   1     2097.68     2131.98     50.48 o 
   8   7   1       21.39       17.24      8.27 o 
   9   7   1      942.00      948.25     50.56 o 
  10   7   1       49.16       39.81     16.28 o 
  11   7   1       36.23       51.85     16.93 o 
  12   7   1      123.00      218.49     41.87 o 
  13   7   1       57.13       40.96     22.36 o 
  14   7   1      365.93      315.22    106.36 o 
  15   7   1      531.07      615.59     62.60 o 
  16   7   1      110.82      165.32     51.05 o 
 -16   8   1       36.91        6.63     21.85 o 
 -15   8   1        2.12       58.20     44.30 o 
 -14   8   1      190.66      188.91     37.63 o 
 -13   8   1      530.31      559.37     68.01 o 
 -12   8   1     1198.76     1241.82     95.45 o 
 -11   8   1     3236.41     3217.71    126.58 o 
 -10   8   1      251.46      272.19     26.79 o 
  -9   8   1      459.18      407.44     31.47 o 
  -8   8   1      672.15      635.24     27.38 o 
  -7   8   1       68.34       44.18      6.99 o 
  -6   8   1      338.49      288.89     16.74 o 
  -5   8   1     1845.05     2049.01     49.03 o 
  -4   8   1       78.71       89.82      9.67 o 
  -3   8   1        2.23       10.48      4.76 o 
  -2   8   1       20.75       13.30      3.79 o 
  -1   8   1      831.90      707.68     26.08 o 
   0   8   1        1.09        6.74      3.88 o 
   1   8   1     3801.28     3926.74     59.77 o 
   2   8   1       22.79       28.91      8.46 o 
   3   8   1       13.38       22.35      5.35 o 
   4   8   1       38.67       37.65      9.19 o 
   5   8   1     5904.57     5880.86     79.26 o 
   6   8   1        0.77        4.07      4.99 o 
   7   8   1      715.41      696.85     31.79 o 
   8   8   1      337.29      336.04     24.11 o 
   9   8   1       33.38       17.69      7.79 o 
  10   8   1      278.35      260.11     28.68 o 
  11   8   1      127.51      128.34     21.58 o 
  12   8   1        1.66      -16.80     20.29 o 
  13   8   1      277.10      262.42     49.02 o 
  14   8   1      305.67      294.71     52.99 o 
  15   8   1        0.89        7.16     62.42 o 
 -15   9   1        2.51       96.83    111.37 o 
 -14   9   1        0.00      -13.90     49.42 o 
 -13   9   1     1605.61     1551.96    112.67 o 
 -12   9   1      322.16      326.09     50.46 o 
 -11   9   1      581.34      591.02     64.21 o 
 -10   9   1       72.27       69.56     14.03 o 
  -9   9   1     1577.73     1515.83     76.59 o 
  -8   9   1      212.51      216.17     18.80 o 
  -7   9   1     1495.80     1455.30     46.86 o 
  -6   9   1       35.53       26.76      7.12 o 
  -5   9   1     3361.27     3475.30     66.65 o 
  -4   9   1       42.03       45.20      7.69 o 
  -3   9   1      808.89      930.43     29.74 o 
  -2   9   1      185.88      183.88     16.93 o 
  -1   9   1     1957.03     2023.30     46.38 o 
   0   9   1      138.07      102.77      8.85 o 
   1   9   1    21372.65    22022.51    142.69 o 
   2   9   1       70.57       62.30      8.24 o 
   3   9   1      192.98      167.80     13.44 o 
   4   9   1      176.25      177.93     14.48 o 
   5   9   1        0.01        4.60      4.14 o 
   6   9   1       20.44       15.90      5.00 o 
   7   9   1      508.58      491.41     26.08 o 
   8   9   1       42.78       38.71     11.57 o 
   9   9   1      138.87      158.74     17.75 o 
  10   9   1        2.40       26.89     10.50 o 
  11   9   1     4875.12     4696.39    126.25 o 
  12   9   1       23.83       29.33     19.20 o 
  13   9   1      442.40      454.78     62.59 o 
  14   9   1       37.27       28.07     20.12 o 
  15   9   1        0.26       14.73     30.54 o 
 -15  10   1      383.96      424.20     63.55 o 
 -14  10   1       28.36       27.78     34.85 o 
 -13  10   1        2.39       16.16     40.88 o 
 -12  10   1        2.45       -9.09     19.68 o 
 -11  10   1     3662.28     3576.70    245.61 o 
 -10  10   1      499.65      471.22     36.97 o 
  -9  10   1      720.56      686.88     33.53 o 
  -8  10   1      179.56      161.42     15.90 o 
  -7  10   1      121.58      121.63     14.59 o 
  -6  10   1      313.14      339.01     22.61 o 
  -5  10   1      168.49      193.89     16.42 o 
  -4  10   1       37.37       36.32      7.55 o 
  -3  10   1     1659.12     1689.74     49.09 o 
  -2  10   1     1513.80     1525.65     39.65 o 
  -1  10   1       31.19       40.77      8.27 o 
   0  10   1     1289.57     1405.41     36.96 o 
   1  10   1      580.87      589.46     24.81 o 
   2  10   1     3123.73     3166.53     61.71 o 
   3  10   1       29.29       30.15      6.67 o 
   4  10   1       46.45       32.43      9.90 o 
   5  10   1      161.11      172.69     17.08 o 
   6  10   1        2.78       -5.52      5.52 o 
   7  10   1     1207.98     1247.95     42.34 o 
   8  10   1       42.85       40.00     13.58 o 
   9  10   1       11.96       25.93      9.05 o 
  10  10   1       98.02       81.32     14.82 o 
  11  10   1       20.49       20.03     18.23 o 
  12  10   1      412.18      398.04     56.90 o 
  13  10   1     1273.15     1194.30    100.23 o 
  14  10   1       72.54       20.14     34.29 o 
  15  10   1        7.13       -7.63     20.47 o 
 -15  11   1       34.88       14.86     17.73 o 
 -14  11   1       52.80       62.92     30.92 o 
 -13  11   1      287.86      229.07     44.75 o 
 -12  11   1        1.69       23.34     22.11 o 
 -11  11   1      108.10      136.08     34.05 o 
 -10  11   1      167.33       94.03     29.09 o 
  -9  11   1        7.16       -0.29      6.96 o 
  -8  11   1      151.16      147.76     21.42 o 
  -7  11   1      459.02      484.40     29.26 o 
  -6  11   1        7.28        8.14      9.96 o 
  -5  11   1        4.19        9.28      6.73 o 
  -4  11   1     1221.65     1331.15     39.42 o 
  -3  11   1        4.51       -3.36      5.71 o 
  -2  11   1     4690.32     4713.99     80.59 o 
  -1  11   1      481.49      484.52     25.56 o 
   0  11   1      369.69      311.37     18.51 o 
   1  11   1      166.99      189.32     14.74 o 
   2  11   1     1242.25     1149.03     36.86 o 
   3  11   1      169.60      186.11     15.58 o 
   4  11   1      758.56      682.84     29.84 o 
   5  11   1      159.57      145.66     16.62 o 
   6  11   1       20.21        8.16      7.10 o 
   7  11   1       14.17       15.76      8.72 o 
   8  11   1      368.78      351.78     26.31 o 
   9  11   1       15.21       17.48      6.85 o 
  10  11   1       73.17       33.84     12.51 o 
  11  11   1      611.62      638.06     67.81 o 
  12  11   1       96.41       96.22     31.69 o 
  13  11   1      102.97       62.60     24.25 o 
  14  11   1       24.91      -21.91     21.91 o 
 -14  12   1      175.38      201.40    100.46 o 
 -13  12   1      903.96      945.03    150.28 o 
 -12  12   1       23.71       25.38     29.07 o 
 -11  12   1      363.78      344.56     55.27 o 
 -10  12   1      481.04      500.23     38.41 o 
  -9  12   1      494.02      486.22     36.45 o 
  -8  12   1     1096.03     1076.23     51.83 o 
  -7  12   1      107.62      106.23     16.45 o 
  -6  12   1        9.78       18.81      7.38 o 
  -5  12   1       95.79       88.73     11.46 o 
  -4  12   1     1084.49     1090.23     37.12 o 
  -3  12   1      792.67      837.35     36.42 o 
  -2  12   1     4433.45     4708.93     84.55 o 
  -1  12   1        4.58        0.38      5.49 o 
   0  12   1     5139.55     5541.93     80.73 o 
   1  12   1      181.40      202.82     14.64 o 
   2  12   1      263.01      276.44     19.32 o 
   3  12   1      392.74      378.96     25.21 o 
   4  12   1       76.01       67.64     10.18 o 
   5  12   1      629.69      605.00     33.36 o 
   6  12   1       45.73       56.69     13.46 o 
   7  12   1       77.93       49.67     12.87 o 
   8  12   1      626.71      567.50     51.97 o 
   9  12   1      188.23      158.40     19.68 o 
  10  12   1        1.93       -2.47      9.27 o 
  11  12   1       67.88       98.73     39.61 o 
  12  12   1       49.86       36.64     17.18 o 
  13  12   1       35.04       29.30     45.38 o 
  14  12   1      373.59      435.49     64.93 o 
 -14  13   1      114.87        6.68     33.83 o 
 -13  13   1      330.15      426.75     62.31 o 
 -12  13   1      899.37      835.46     82.07 o 
 -11  13   1      166.95      166.12     37.19 o 
 -10  13   1     3566.37     3680.37    103.88 o 
  -9  13   1        0.60       15.68      9.50 o 
  -8  13   1      554.72      621.52     40.78 o 
  -7  13   1       15.76        3.87      6.57 o 
  -6  13   1        6.42       15.76      7.28 o 
  -5  13   1      128.10      139.85     14.85 o 
  -4  13   1      191.72      182.17     17.90 o 
  -3  13   1       18.70       17.84      6.85 o 
  -2  13   1     1293.91     1193.46     44.32 o 
  -1  13   1      336.24      324.17     20.81 o 
   0  13   1     1691.10     1877.12     49.16 o 
   1  13   1      197.19      169.51     13.98 o 
   2  13   1     1374.48     1408.74     50.36 o 
   3  13   1        3.97        6.38      6.19 o 
   4  13   1      928.70      972.55     42.78 o 
   5  13   1      489.76      478.52     28.15 o 
   6  13   1       48.95       51.79     17.65 o 
   7  13   1      269.74      235.91     26.36 o 
   8  13   1     2578.00     2765.10     91.12 o 
   9  13   1        5.74       -5.09      8.83 o 
  10  13   1        0.11       -0.49     15.81 o 
  11  13   1       20.02       11.86     30.37 o 
  12  13   1      739.70      681.75     81.11 o 
  13  13   1        0.85      -12.32     21.71 o 
 -13  14   1      404.59      341.07     56.50 o 
 -12  14   1      344.83      307.62     50.85 o 
 -11  14   1      244.56      306.81     49.01 o 
 -10  14   1      321.64      357.68     51.64 o 
  -9  14   1       24.65       27.46     10.50 o 
  -8  14   1      311.16      348.39     31.27 o 
  -7  14   1       17.66        4.54      6.84 o 
  -6  14   1     1000.43      957.63     43.66 o 
  -5  14   1       30.01       24.69     10.35 o 
  -4  14   1      987.46      973.64     42.54 o 
  -3  14   1     4514.23     4467.59     82.32 o 
  -2  14   1     3208.03     3298.42     77.16 o 
  -1  14   1     4633.40     4575.48     75.21 o 
   0  14   1     4755.20     4719.13     88.11 o 
   1  14   1     1408.88     1388.56     43.99 o 
   2  14   1       12.73       13.60      8.91 o 
   3  14   1     1712.00     1622.27     56.81 o 
   4  14   1      140.03      109.87     15.36 o 
   5  14   1      825.48      820.51     47.62 o 
   6  14   1       40.65       66.32     15.39 o 
   7  14   1        0.75      -11.01     11.01 o 
   8  14   1       55.46       59.38     18.05 o 
   9  14   1        2.51      -12.38     12.38 o 
  10  14   1      161.50      187.08     27.31 o 
  11  14   1       75.91       90.05     30.14 o 
  12  14   1     1227.67     1179.17    101.27 o 
  13  14   1       60.49       37.56     24.74 o 
 -12  15   1      192.80      201.15     41.52 o 
 -11  15   1        9.53      -20.10     21.34 o 
 -10  15   1       24.84       41.57     20.50 o 
  -9  15   1        0.40       -4.90     18.91 o 
  -8  15   1      275.34      272.75     28.74 o 
  -7  15   1     1569.36     1589.44     67.23 o 
  -6  15   1        3.04       -5.86      9.42 o 
  -5  15   1      425.76      476.60     36.61 o 
  -4  15   1      170.50      198.91     20.28 o 
  -3  15   1        0.32        6.84      6.85 o 
  -2  15   1     1761.69     1711.20     47.17 o 
  -1  15   1       44.02       30.92      7.74 o 
   0  15   1       65.20       61.38     10.22 o 
   1  15   1       20.64       28.38      7.07 o 
   2  15   1      113.90      115.26     13.78 o 
   3  15   1      387.51      399.20     29.54 o 
   4  15   1        2.43       -9.25      9.25 o 
   5  15   1     1184.83     1216.98     59.39 o 
   6  15   1      323.60      354.31     33.17 o 
   7  15   1      254.76      289.98     31.55 o 
   8  15   1      522.68      519.53     41.84 o 
   9  15   1      124.59      138.52     24.84 o 
  10  15   1      432.91      483.37     75.25 o 
  11  15   1      162.96       98.51     28.70 o 
  12  15   1      444.36      494.65     67.10 o 
 -12  16   1       10.64        6.75     18.15 o 
 -11  16   1      164.72      119.57     31.57 o 
 -10  16   1      582.31      576.42     65.76 o 
  -9  16   1        0.22       11.39     16.66 o 
  -8  16   1       26.22       43.18     13.82 o 
  -7  16   1     2061.99     2120.47     79.75 o 
  -6  16   1      450.97      460.66     37.04 o 
  -5  16   1       33.81       26.46      9.54 o 
  -4  16   1       10.43        9.78      7.48 o 
  -3  16   1       72.15       46.86     12.30 o 
  -2  16   1      265.28      209.94     17.42 o 
  -1  16   1      661.83      635.19     32.39 o 
   0  16   1       10.81        7.69      6.42 o 
   1  16   1      508.54      494.95     31.22 o 
   2  16   1       12.98       20.40      8.73 o 
   3  16   1       51.68       60.47     12.17 o 
   4  16   1       58.40       73.36     17.30 o 
   5  16   1     3246.23     3135.92     98.11 o 
   6  16   1      271.76      317.24     57.86 o 
   7  16   1        6.34       -5.97      8.76 o 
   8  16   1        0.16        1.97     10.32 o 
   9  16   1       25.02        6.96     16.73 o 
  10  16   1        4.93       24.40     24.26 o 
  11  16   1      151.49      232.90     45.25 o 
 -11  17   1        0.04      -20.30     20.30 o 
 -10  17   1       18.41       30.73     20.17 o 
  -9  17   1      261.45      238.78     42.29 o 
  -8  17   1        0.48       -1.56     15.89 o 
  -7  17   1        3.12      -11.34     11.34 o 
  -6  17   1      250.84      295.96     31.16 o 
  -5  17   1      164.18      193.72     24.77 o 
  -4  17   1        4.66       22.18     20.86 o 
  -3  17   1      349.23      299.90     26.19 o 
  -2  17   1      357.29      327.72     27.86 o 
  -1  17   1      234.53      250.71     21.75 o 
   0  17   1       27.17       42.70     10.04 o 
   1  17   1      451.73      358.17     31.61 o 
   2  17   1      185.52      224.73     26.05 o 
   3  17   1      478.65      536.05     33.84 o 
   4  17   1      488.42      405.91     35.66 o 
   5  17   1       57.53       49.28     13.53 o 
   6  17   1      172.92      206.58     26.98 o 
   7  17   1     2042.62     2003.07     83.13 o 
   8  17   1        1.97        7.64     10.06 o 
   9  17   1       71.50       67.93     26.77 o 
  10  17   1      125.52      161.22     37.79 o 
  11  17   1      495.23      576.08     70.51 o 
 -10  18   1      818.07      862.42     85.74 o 
  -9  18   1        7.20       26.78     18.76 o 
  -8  18   1      202.11      228.86     42.26 o 
  -7  18   1       30.11       24.03     19.01 o 
  -6  18   1       56.35       27.90     13.83 o 
  -5  18   1      100.32       85.48     22.63 o 
  -4  18   1       76.41       63.71     16.81 o 
  -3  18   1     1296.77     1297.15     50.94 o 
  -2  18   1     1333.85     1345.07     57.35 o 
  -1  18   1      191.91      180.57     21.21 o 
   0  18   1      144.83      167.76     20.57 o 
   1  18   1       35.03       35.66     11.72 o 
   2  18   1      845.33      783.83     47.78 o 
   3  18   1       26.26       19.10      9.36 o 
   4  18   1      501.11      551.86     42.59 o 
   5  18   1      238.96      198.28     27.20 o 
   6  18   1      907.79      942.24     57.59 o 
   7  18   1       63.31       95.60     19.78 o 
   8  18   1      137.52      146.01     31.41 o 
   9  18   1       12.96       -5.41     15.47 o 
  10  18   1       35.00       67.00     27.82 o 
  -9  19   1        5.28       16.96     20.66 o 
  -8  19   1       33.49       52.26     29.25 o 
  -7  19   1      282.74      277.38     43.04 o 
  -6  19   1      649.40      659.68    126.74 o 
  -5  19   1       25.22       26.06     16.01 o 
  -4  19   1     1072.53     1101.60     52.16 o 
  -3  19   1        3.44        7.97      8.26 o 
  -2  19   1      268.07      224.38     23.96 o 
  -1  19   1        6.42      -11.62     11.62 o 
   0  19   1      719.81      786.38     55.53 o 
   1  19   1       84.20       79.89     16.17 o 
   2  19   1     2118.15     2175.73     74.51 o 
   3  19   1      288.98      280.59     29.62 o 
   4  19   1      284.11      271.98     25.71 o 
   5  19   1        0.97       25.91     17.60 o 
   6  19   1      221.66      263.86     32.64 o 
   7  19   1      748.01      745.43     70.07 o 
   8  19   1     1108.19     1001.69     84.17 o 
   9  19   1        2.20        1.02     13.78 o 
  -8  20   1      109.93       86.53     38.83 o 
  -7  20   1      130.76      102.00     38.81 o 
  -6  20   1       73.10       54.30     33.04 o 
  -5  20   1        4.02      -17.11     17.11 o 
  -4  20   1      325.19      322.88     30.60 o 
  -3  20   1       12.35       12.71     14.32 o 
  -2  20   1        1.46       -4.15     12.36 o 
  -1  20   1        1.85       -5.53     11.87 o 
   0  20   1        0.82       -6.08     11.43 o 
   1  20   1       11.40       20.05     25.51 o 
   2  20   1      167.19      158.40     27.75 o 
   3  20   1       15.74       27.51     14.73 o 
   4  20   1        1.59       -1.56      9.56 o 
   5  20   1      134.24      137.68     23.15 o 
   6  20   1      843.41      994.15    154.30 o 
   7  20   1       82.42       72.39     28.87 o 
  -6  21   1      191.42      371.99     75.97 o 
  -5  21   1      109.34      455.99    328.43 o 
  -4  21   1        4.03      -29.94     31.39 o 
  -3  21   1        0.20       -8.35     17.34 o 
  -2  21   1      275.89      238.37     44.80 o 
  -1  21   1      138.65      143.64     25.18 o 
   0  21   1       66.26       75.44     18.06 o 
   1  21   1       15.55       11.04     14.81 o 
   2  21   1      233.23      181.98     37.49 o 
   3  21   1       12.03       10.10     12.00 o 
   4  21   1        4.23      -22.13     22.13 o 
  -3  22   1       45.83        6.05     13.70 o 
  -2  22   1        8.33        4.39     13.23 o 
  -1  22   1        4.09        0.45     17.41 o 
   0  22   1        4.14      -29.59     29.59 o 
   1  22   1        0.29       -4.06     16.62 o 
   2  22   1        4.16      -14.65     27.33 o 
   3  22   1        0.34       -5.78     13.47 o 
 -17   0   2      168.50      277.85     78.38 o 
 -16   0   2       74.62       54.39     42.88 o 
 -15   0   2      254.27      330.05     78.39 o 
 -14   0   2      898.42     1063.62    129.61 o 
 -13   0   2      236.25      307.91     68.64 o 
 -12   0   2     2843.51     3054.88    119.05 o 
 -11   0   2      851.65      834.32     59.77 o 
 -10   0   2     1126.25     1233.76    114.15 o 
  -9   0   2       69.19       75.83     20.53 o 
  -8   0   2     1978.54     2182.92    129.51 o 
  -7   0   2      387.91      390.91     51.68 o 
  -6   0   2    15103.18    15283.08    297.60 o 
  -5   0   2      232.82      216.12     32.50 o 
  -4   0   2    14436.72    13725.80    228.80 o 
  -3   0   2     1044.17     1073.67     55.88 o 
  -2   0   2   262884.19   255765.78    700.90 o 
  -1   0   2     1625.32     1398.01     35.03 o 
   1   0   2       12.20        5.79      2.62 o 
   2   0   2   136306.86   131086.06   1052.32 o 
   3   0   2       59.16       35.35      7.26 o 
   4   0   2     5470.41     5263.99    118.11 o 
   5   0   2      411.37      391.55     29.36 o 
   6   0   2    12228.34    13516.84    303.12 o 
   7   0   2       38.07       32.32     10.23 o 
   8   0   2      298.29      356.21     34.17 o 
   9   0   2      330.27      350.75     37.59 o 
  10   0   2     1506.58     1573.29     82.67 o 
  11   0   2       57.14       32.25     25.75 o 
  12   0   2     3066.15     3123.81    206.86 o 
  13   0   2      149.53       92.83     42.62 o 
  14   0   2      193.36      216.07     61.21 o 
  15   0   2      348.53      365.31     83.95 o 
  16   0   2      288.50      583.03    109.75 o 
 -17   1   2       22.66       79.62     36.83 o 
 -16   1   2      444.02      478.46     68.93 o 
 -15   1   2       57.22       75.10     30.16 o 
 -14   1   2      983.75      979.01     88.14 o 
 -13   1   2     2016.94     2051.87     93.09 o 
 -12   1   2      344.58      333.79     33.45 o 
 -11   1   2     3908.83     3899.89    107.54 o 
 -10   1   2     1173.31     1187.13     56.14 o 
  -9   1   2        3.63        2.36      5.52 o 
  -8   1   2     1281.44     1260.26     57.55 o 
  -7   1   2      828.59      786.86     49.95 o 
  -6   1   2      163.34      125.60     16.04 o 
  -5   1   2       14.33       14.79      6.75 o 
  -4   1   2        3.07       13.30      5.13 o 
  -3   1   2     1972.12     1851.24     66.49 o 
  -2   1   2     9293.13     9114.89     95.11 o 
  -1   1   2       50.64       39.73      6.35 o 
   0   1   2      316.02      304.79     17.74 o 
   1   1   2      447.46      416.84     12.53 o 
   2   1   2     1381.16     1298.44     30.00 o 
   3   1   2        0.61        3.86      3.89 o 
   4   1   2     1966.12     1834.57     46.87 o 
   5   1   2       99.81      134.19     14.33 o 
   6   1   2     6868.52     7180.93    132.59 o 
   7   1   2      214.08      240.84     18.99 o 
   8   1   2       10.41        5.65      6.87 o 
   9   1   2      240.35      212.50     18.77 o 
  10   1   2      529.59      650.28     45.00 o 
  11   1   2      955.45      935.96     76.09 o 
  12   1   2     2707.59     2471.46    106.56 o 
  13   1   2        9.01        4.46     19.54 o 
  14   1   2      162.49      174.36     86.35 o 
  15   1   2      465.97      482.77     66.71 o 
  16   1   2        9.06      -27.77     27.77 o 
 -17   2   2       60.32       22.44     22.22 o 
 -16   2   2      328.85      344.93     57.86 o 
 -15   2   2       82.05       54.16     23.61 o 
 -14   2   2        2.34        1.81     17.12 o 
 -13   2   2      231.16      243.16     30.18 o 
 -12   2   2      400.29      396.15     35.49 o 
 -11   2   2     1745.16     1703.59     69.82 o 
 -10   2   2        9.68       10.94     11.29 o 
  -9   2   2      352.45      282.66     24.97 o 
  -8   2   2        5.71       54.45      9.22 o 
  -7   2   2     1187.54     1114.37     34.98 o 
  -6   2   2      417.11      414.14     23.70 o 
  -5   2   2     1982.00     1826.92     72.26 o 
  -4   2   2      692.66      690.77     20.53 o 
  -3   2   2     7026.66     6518.77     79.30 o 
  -2   2   2    22274.34    21016.10    151.05 o 
  -1   2   2     9423.22     8954.24    140.96 o 
   0   2   2     8355.83     7862.33     86.98 o 
   1   2   2     2114.41     2073.14     30.37 o 
   2   2   2     7710.83     7903.25     65.74 o 
   3   2   2     4086.53     3821.83     46.84 o 
   4   2   2      894.22      868.56     25.14 o 
   5   2   2       10.59       13.54      4.06 o 
   6   2   2       23.10       22.15      7.40 o 
   7   2   2     6856.32     7458.82    121.73 o 
   8   2   2     1839.47     1809.33     64.03 o 
   9   2   2     2215.24     2155.83     65.20 o 
  10   2   2        1.67        6.20     10.88 o 
  11   2   2      682.52      590.17     60.71 o 
  12   2   2      664.29      691.46     70.32 o 
  13   2   2       34.89        9.56     15.78 o 
  14   2   2       24.72       -5.72     19.84 o 
  15   2   2       19.51       22.68     31.29 o 
  16   2   2       30.96       34.05     45.33 o 
 -17   3   2        5.16       37.04     24.99 o 
 -16   3   2       34.44       33.05     27.71 o 
 -15   3   2      843.38      985.35     93.46 o 
 -14   3   2       12.53       -8.91     17.75 o 
 -13   3   2       12.07       17.97     10.45 o 
 -12   3   2       65.85       69.46     15.13 o 
 -11   3   2      251.63      252.84     26.36 o 
 -10   3   2       92.23       94.16     15.77 o 
  -9   3   2     2255.75     2229.85     65.26 o 
  -8   3   2      101.37       97.51     11.90 o 
  -7   3   2      110.29      158.28     14.00 o 
  -6   3   2      277.88      246.77     16.07 o 
  -5   3   2     1149.91     1245.37     49.64 o 
  -4   3   2      339.76      313.02     14.56 o 
  -3   3   2     4704.01     4322.71     68.34 o 
  -2   3   2      247.17      314.84     14.68 o 
  -1   3   2     9219.79     9602.25    161.04 o 
   0   3   2      742.75      788.20     31.34 o 
   1   3   2    10011.53     9517.62     82.06 o 
   2   3   2      367.66      332.06     13.06 o 
   3   3   2     7714.92     7544.09     67.49 o 
   4   3   2      100.94      143.92     10.61 o 
   5   3   2     5230.57     5068.38     67.00 o 
   6   3   2      426.05      471.61     22.33 o 
   7   3   2     1432.83     1894.51     61.30 o 
   8   3   2      155.62      156.39     19.56 o 
   9   3   2     1974.09     2096.20     76.75 o 
  10   3   2      281.63      280.62     29.77 o 
  11   3   2     1201.06     1308.99     73.68 o 
  12   3   2     2827.65     2834.50    140.57 o 
  13   3   2      450.72      352.95     53.08 o 
  14   3   2        4.40        6.20     15.25 o 
  15   3   2      203.91      157.26     39.18 o 
  16   3   2      123.29       89.94     41.24 o 
 -17   4   2       77.52       71.08     35.58 o 
 -16   4   2      104.24      164.15     38.88 o 
 -15   4   2        1.51      -12.29     77.27 o 
 -14   4   2      126.01      160.22     45.05 o 
 -13   4   2        7.76        1.19     33.18 o 
 -12   4   2       78.96       57.16     11.82 o 
 -11   4   2       86.55       79.98     16.16 o 
 -10   4   2      592.18      536.39     32.15 o 
  -9   4   2       16.64       21.06      6.73 o 
  -8   4   2      120.48       85.08     10.91 o 
  -7   4   2     3552.52     3640.90     97.57 o 
  -6   4   2      209.06      232.35     15.08 o 
  -5   4   2        5.08        1.82      3.70 o 
  -4   4   2       54.87       45.23      4.41 o 
  -3   4   2     2517.47     2528.73     34.55 o 
  -2   4   2       19.79       11.82      8.15 o 
  -1   4   2    27755.37    27428.62    179.68 o 
   0   4   2      869.37      886.22     20.19 o 
   1   4   2    21328.05    21964.04    247.97 o 
   2   4   2      114.61      117.75      9.56 o 
   3   4   2     7696.44     8020.61     72.21 o 
   4   4   2        4.30        2.20      4.02 o 
   5   4   2     2021.37     2281.19     45.34 o 
   6   4   2       94.45       62.66      9.77 o 
   7   4   2      935.11      906.25     35.89 o 
   8   4   2      324.33      372.56     24.04 o 
   9   4   2      150.28      228.02     25.20 o 
  10   4   2        4.98       -1.38      8.06 o 
  11   4   2      672.52      568.25     44.87 o 
  12   4   2      107.43      135.12     52.56 o 
  13   4   2       73.43       35.26     16.00 o 
  14   4   2       20.07        9.22     14.16 o 
  15   4   2        3.81       29.77     29.81 o 
  16   4   2       11.32       18.33     39.71 o 
 -17   5   2      307.74      345.89     73.51 o 
 -16   5   2       38.86       53.34     24.11 o 
 -15   5   2       76.64       98.77     35.26 o 
 -14   5   2       24.35       55.55     22.21 o 
 -13   5   2      229.36      262.78     45.81 o 
 -12   5   2      843.50      846.28     49.81 o 
 -11   5   2     1688.15     1697.80     60.00 o 
 -10   5   2      324.31      291.13     26.06 o 
  -9   5   2       76.93       41.96      9.48 o 
  -8   5   2      287.38      328.16     21.40 o 
  -7   5   2      916.22      960.59     33.48 o 
  -6   5   2       70.11       83.96      9.36 o 
  -5   5   2     1110.00     1223.67     46.33 o 
  -4   5   2     1659.05     1528.80     53.94 o 
  -3   5   2       82.64       65.36      8.44 o 
  -2   5   2     3978.64     4135.95     56.52 o 
  -1   5   2     6361.94     6764.30     80.93 o 
   0   5   2      725.73      698.42     19.00 o 
   1   5   2     8924.59     9780.43     62.69 o 
   2   5   2      447.22      368.55     14.43 o 
   3   5   2        3.64        4.23      3.51 o 
   4   5   2     2173.78     2231.20     39.79 o 
   5   5   2     6864.62     6771.90     73.95 o 
   6   5   2     1152.57     1142.71     34.96 o 
   7   5   2       99.53      144.42     13.34 o 
   8   5   2      469.76      463.10     29.88 o 
   9   5   2      956.51      989.27     51.70 o 
  10   5   2       67.11       59.17     14.57 o 
  11   5   2        5.45       -2.90     10.84 o 
  12   5   2        0.78        1.83     18.07 o 
  13   5   2     1856.45     1745.69    117.72 o 
  14   5   2      115.82       80.30     29.49 o 
  15   5   2       62.89       32.82     25.94 o 
  16   5   2       13.81      -31.35     78.41 o 
 -16   6   2       26.83       17.77     22.05 o 
 -15   6   2      231.67      258.43     48.85 o 
 -14   6   2        7.10       15.02     18.07 o 
 -13   6   2      567.03      606.67     67.73 o 
 -12   6   2       67.69       72.18     17.75 o 
 -11   6   2       39.74       31.29     11.44 o 
 -10   6   2        0.76       -5.35      8.23 o 
  -9   6   2      525.37      515.90     32.09 o 
  -8   6   2      882.81      857.42     38.24 o 
  -7   6   2     1446.49     1440.63     41.67 o 
  -6   6   2       60.03       43.74      5.87 o 
  -5   6   2      255.99      273.21     12.45 o 
  -4   6   2      336.19      328.86     15.08 o 
  -3   6   2      252.50      294.86     13.79 o 
  -2   6   2     4136.42     4283.58     55.92 o 
  -1   6   2      146.51      168.86     10.75 o 
   0   6   2     1327.22     1219.54     21.27 o 
   1   6   2     6972.49     6907.32     76.29 o 
   2   6   2      874.70      944.19     24.05 o 
   3   6   2       45.83       98.77      8.56 o 
   4   6   2        3.11        0.22      4.05 o 
   5   6   2     1735.79     1608.14     36.96 o 
   6   6   2      232.49      266.89     17.41 o 
   7   6   2      493.62      427.99     23.19 o 
   8   6   2      272.73      252.82     19.24 o 
   9   6   2      636.37      584.46     40.31 o 
  10   6   2      107.25      105.72     18.78 o 
  11   6   2      234.46      142.50     21.38 o 
  12   6   2      117.35      129.18     32.96 o 
  13   6   2       36.23       12.96     19.61 o 
  14   6   2        0.55      -17.83     98.31 o 
  15   6   2       11.42       66.19     28.03 o 
  16   6   2       13.75       23.60     23.29 o 
 -16   7   2       10.13       15.35     19.01 o 
 -15   7   2       36.93       46.72     25.97 o 
 -14   7   2       57.51       35.54     20.74 o 
 -13   7   2        1.45       16.86     17.41 o 
 -12   7   2      107.77      137.55     33.90 o 
 -11   7   2      519.96      552.16     46.44 o 
 -10   7   2      336.75      319.67     28.63 o 
  -9   7   2        0.61        1.96      6.07 o 
  -8   7   2        0.69        7.19      6.16 o 
  -7   7   2      174.81      199.78     13.16 o 
  -6   7   2     2311.78     2512.61     43.57 o 
  -5   7   2      124.20      142.52     24.41 o 
  -4   7   2     1956.63     2199.06     41.50 o 
  -3   7   2     1174.34     1068.66     27.88 o 
  -2   7   2       19.02       16.69      4.47 o 
  -1   7   2        0.58        7.78      3.99 o 
   0   7   2      125.75      144.93      8.27 o 
   1   7   2     4013.25     4366.43     56.00 o 
   2   7   2     3314.91     3661.92     49.55 o 
   3   7   2      544.53      574.03     20.94 o 
   4   7   2       13.54       33.51      6.26 o 
   5   7   2      789.11      788.08     26.80 o 
   6   7   2      103.65       78.44      9.84 o 
   7   7   2       70.86       50.45      8.27 o 
   8   7   2      110.20      125.00     13.07 o 
   9   7   2       89.23      122.24     16.26 o 
  10   7   2       14.98        2.70      9.91 o 
  11   7   2       10.75        1.79     10.79 o 
  12   7   2       55.43        4.73     16.93 o 
  13   7   2       65.72       15.17     18.68 o 
  14   7   2        3.72      -17.06     23.27 o 
  15   7   2       21.99       30.22     24.88 o 
  16   7   2      109.70       87.48     34.68 o 
 -16   8   2       47.64       66.84     47.36 o 
 -15   8   2       68.94       77.50     78.72 o 
 -14   8   2        0.00       -4.43     17.34 o 
 -13   8   2       21.84       33.61     15.02 o 
 -12   8   2     1161.81     1259.89     96.54 o 
 -11   8   2        0.28        7.38      8.01 o 
 -10   8   2      255.10      298.17     26.32 o 
  -9   8   2       42.23       45.63     12.03 o 
  -8   8   2      527.25      566.95     29.35 o 
  -7   8   2       21.38       36.35      5.87 o 
  -6   8   2     1866.26     2165.06     50.16 o 
  -5   8   2      628.30      626.31     25.95 o 
  -4   8   2        1.07       -0.14      3.95 o 
  -3   8   2      122.65       97.90      9.47 o 
  -2   8   2     1396.19     1362.98     31.57 o 
  -1   8   2        0.54        0.97      4.69 o 
   0   8   2    12046.42    13182.21    153.50 o 
   1   8   2      627.70      706.13     24.32 o 
   2   8   2       12.37       12.94      4.59 o 
   3   8   2      572.33      567.81     21.69 o 
   4   8   2     1302.09     1095.59     31.25 o 
   5   8   2       12.60        5.57      4.29 o 
   6   8   2      223.95      232.47     17.25 o 
   7   8   2      637.20      614.83     31.67 o 
   8   8   2       71.10       69.59     10.02 o 
   9   8   2      123.94       79.83     13.89 o 
  10   8   2     1800.52     1794.93     76.56 o 
  11   8   2       10.09        5.79     10.98 o 
  12   8   2     2009.30     2034.77    124.02 o 
  13   8   2       25.55        9.78     31.09 o 
  14   8   2       12.11        0.57     27.23 o 
  15   8   2       56.84       85.75     30.86 o 
 -16   9   2       58.99       52.14     31.48 o 
 -15   9   2       68.79      108.55     37.43 o 
 -14   9   2        9.67      -18.99     23.62 o 
 -13   9   2        2.22       12.66     15.55 o 
 -12   9   2        0.57      -14.07     19.02 o 
 -11   9   2      185.99      182.89     37.82 o 
 -10   9   2      278.72      244.40     24.38 o 
  -9   9   2      106.96      115.48     16.12 o 
  -8   9   2       89.01       85.20     13.34 o 
  -7   9   2      266.78      270.00     19.62 o 
  -6   9   2     2668.72     2896.63     89.72 o 
  -5   9   2      319.12      410.34     22.04 o 
  -4   9   2      219.25      193.94     14.80 o 
  -3   9   2      310.44      258.08     16.05 o 
  -2   9   2      908.56      744.31     28.86 o 
  -1   9   2     6073.73     5852.29     76.83 o 
   0   9   2        0.24        4.23      5.30 o 
   1   9   2      350.67      328.56     18.05 o 
   2   9   2     2553.23     2600.95     50.64 o 
   3   9   2      146.64      127.39     11.86 o 
   4   9   2      111.91      117.74     10.93 o 
   5   9   2      445.88      442.75     23.48 o 
   6   9   2      248.56      302.56     19.98 o 
   7   9   2      171.45      157.17     15.49 o 
   8   9   2      175.52      182.38     19.00 o 
   9   9   2      198.72      196.99     20.66 o 
  10   9   2      888.02      830.47     43.25 o 
  11   9   2        1.44        2.96     34.13 o 
  12   9   2        4.34       18.87     18.66 o 
  13   9   2        0.89       42.88     26.43 o 
  14   9   2        3.05       31.85     20.38 o 
  15   9   2       36.95       35.24     40.13 o 
 -15  10   2       58.79       36.38     51.61 o 
 -14  10   2      802.67      773.18     67.26 o 
 -13  10   2      893.23      971.00     89.83 o 
 -12  10   2      969.39      954.64     85.18 o 
 -11  10   2      960.14      957.50     82.08 o 
 -10  10   2      593.02      588.00     38.41 o 
  -9  10   2       35.68       30.47     21.84 o 
  -8  10   2      577.17      603.88     34.77 o 
  -7  10   2      682.76      642.88     30.74 o 
  -6  10   2      133.88      128.76     12.80 o 
  -5  10   2     2099.93     2205.00     53.74 o 
  -4  10   2        5.01        3.56      4.62 o 
  -3  10   2      742.47      686.17     25.26 o 
  -2  10   2      968.82      958.92     33.43 o 
  -1  10   2     1634.73     1674.24     40.68 o 
   0  10   2     1924.04     1953.32     42.54 o 
   1  10   2     3495.61     3537.81     66.99 o 
   2  10   2     1967.39     1937.00     45.84 o 
   3  10   2     1996.34     1848.76     42.64 o 
   4  10   2       86.11       75.60     10.19 o 
   5  10   2        0.07        1.59      5.34 o 
   6  10   2      255.00      276.63     21.56 o 
   7  10   2       42.32       51.15      9.14 o 
   8  10   2      380.89      431.23     29.42 o 
   9  10   2     1009.33      982.67     46.26 o 
  10  10   2       88.52       81.03     14.44 o 
  11  10   2     1591.20     1587.20    107.09 o 
  12  10   2     1333.25     1307.59    102.28 o 
  13  10   2      325.64      430.50     69.66 o 
  14  10   2       82.69       61.92     27.53 o 
  15  10   2       45.86       29.71     25.95 o 
 -15  11   2       45.71       35.12     36.53 o 
 -14  11   2      339.34      387.46     49.29 o 
 -13  11   2      492.06      467.92     62.81 o 
 -12  11   2       64.12       82.91     29.74 o 
 -11  11   2      665.74      677.09     69.55 o 
 -10  11   2      215.11      184.70     35.43 o 
  -9  11   2      919.45      983.09     47.86 o 
  -8  11   2      227.09      218.52     22.22 o 
  -7  11   2      108.16      106.98     13.79 o 
  -6  11   2     1208.74     1218.96     42.71 o 
  -5  11   2       64.84       71.86     11.25 o 
  -4  11   2        4.83        5.66      5.62 o 
  -3  11   2     4998.86     5054.49     82.15 o 
  -2  11   2     2020.30     1926.06     50.01 o 
  -1  11   2     3819.18     3929.46     64.44 o 
   0  11   2      125.83      124.25     11.39 o 
   1  11   2      440.31      479.28     23.62 o 
   2  11   2        1.12        3.59      4.83 o 
   3  11   2      127.48      131.38     13.49 o 
   4  11   2       37.01       27.61      6.67 o 
   5  11   2     1529.34     1473.65     52.12 o 
   6  11   2        0.02       -2.85      7.42 o 
   7  11   2     1358.06     1319.89     46.18 o 
   8  11   2     1526.04     1573.34     57.71 o 
   9  11   2     1220.41     1248.40     53.08 o 
  10  11   2       22.04       23.42     10.45 o 
  11  11   2      691.42      792.31     77.16 o 
  12  11   2      128.28      126.72     34.67 o 
  13  11   2      545.36      725.23     80.33 o 
  14  11   2       53.56       35.51     70.82 o 
 -14  12   2       21.10       40.30     23.56 o 
 -13  12   2      793.30      854.20     86.80 o 
 -12  12   2       77.78       60.26     54.46 o 
 -11  12   2        0.51       -8.06     17.71 o 
 -10  12   2      485.70      489.09     57.07 o 
  -9  12   2      151.80      139.59     18.55 o 
  -8  12   2       27.40       38.94      9.97 o 
  -7  12   2       70.67       68.91     11.76 o 
  -6  12   2        3.29        1.37      6.68 o 
  -5  12   2     6814.49     6797.25    102.27 o 
  -4  12   2      371.81      345.48     20.52 o 
  -3  12   2     1294.91     1461.90     46.50 o 
  -2  12   2      187.06      153.75     15.19 o 
  -1  12   2      450.16      430.68     22.76 o 
   0  12   2     1246.80     1323.05     38.99 o 
   1  12   2     1225.08     1083.33     32.06 o 
   2  12   2      390.00      424.44     23.69 o 
   3  12   2      160.86      101.77     12.02 o 
   4  12   2       52.43       35.49      8.56 o 
   5  12   2       35.03       17.54      8.27 o 
   6  12   2      452.86      475.71     31.84 o 
   7  12   2     2749.20     2668.27     79.10 o 
   8  12   2      377.85      316.47     26.32 o 
   9  12   2      799.21      870.44     53.76 o 
  10  12   2       66.67       53.16     17.00 o 
  11  12   2     1360.82     1517.41     99.56 o 
  12  12   2      415.96      431.68     62.35 o 
  13  12   2      197.03      212.76     45.86 o 
  14  12   2       23.82       12.38     89.84 o 
 -14  13   2      164.61      207.43     45.16 o 
 -13  13   2      871.91      940.44     91.63 o 
 -12  13   2       19.27       20.40     22.08 o 
 -11  13   2      239.76      213.72     41.73 o 
 -10  13   2        0.98        8.36     24.99 o 
  -9  13   2       96.69       94.07     20.74 o 
  -8  13   2        0.15        4.41      6.21 o 
  -7  13   2     1515.97     1597.19     61.16 o 
  -6  13   2      285.00      311.07     25.39 o 
  -5  13   2     2600.21     2718.25     60.30 o 
  -4  13   2       13.19        7.90      7.63 o 
  -3  13   2       54.34       83.17     12.31 o 
  -2  13   2       11.10       -5.33      6.31 o 
  -1  13   2     1940.45     2037.18     50.98 o 
   0  13   2      154.92      158.51     14.92 o 
   1  13   2       18.78       28.80      7.03 o 
   2  13   2      429.12      419.01     24.75 o 
   3  13   2       69.99       48.32     10.36 o 
   4  13   2       24.18       19.59      8.75 o 
   5  13   2      493.26      471.38     35.38 o 
   6  13   2     1243.48     1273.88     59.89 o 
   7  13   2     1006.72     1116.70    140.08 o 
   8  13   2      273.95      325.57     31.95 o 
   9  13   2     1665.78     1596.10     74.12 o 
  10  13   2       12.85       -6.53      9.94 o 
  11  13   2       76.33       50.01     16.53 o 
  12  13   2       45.57       58.08     27.30 o 
  13  13   2      413.09      372.82     58.84 o 
 -13  14   2      492.32      454.59     72.77 o 
 -12  14   2      619.84      639.11     72.53 o 
 -11  14   2       12.40        1.26     18.56 o 
 -10  14   2      322.88      290.82     45.96 o 
  -9  14   2        0.21       -0.33      7.97 o 
  -8  14   2       11.91       14.19      8.61 o 
  -7  14   2      876.37      932.22     48.49 o 
  -6  14   2      296.99      274.06     20.76 o 
  -5  14   2      243.93      290.53     39.43 o 
  -4  14   2     1648.21     1713.62     55.34 o 
  -3  14   2     2929.72     3049.44     72.57 o 
  -2  14   2     3906.93     3983.55     67.83 o 
  -1  14   2     3504.38     3533.94     75.26 o 
   0  14   2      158.02      170.05     15.68 o 
   1  14   2      984.47      968.50     36.42 o 
   2  14   2      290.61      240.88     51.27 o 
   3  14   2     1402.85     1353.43     52.10 o 
   4  14   2      562.87      519.39     37.09 o 
   5  14   2      307.78      356.93     27.93 o 
   6  14   2      198.43      215.57     26.08 o 
   7  14   2      573.31      575.27     42.80 o 
   8  14   2        0.34       -5.33      9.17 o 
   9  14   2        0.21       -3.67      9.94 o 
  10  14   2      693.70      703.36     51.97 o 
  11  14   2       74.45       70.81     19.87 o 
  12  14   2      136.02      133.84     35.93 o 
  13  14   2       33.23       -9.96     42.02 o 
 -13  15   2       20.97        6.77     36.11 o 
 -12  15   2       12.06       -3.30     19.49 o 
 -11  15   2       97.57      105.47     33.23 o 
 -10  15   2        5.99      -15.79     16.90 o 
  -9  15   2      159.60      161.76     34.81 o 
  -8  15   2       80.38       82.15     24.43 o 
  -7  15   2      695.03      731.61     44.62 o 
  -6  15   2        8.91        9.99      7.16 o 
  -5  15   2      202.82      210.99     20.80 o 
  -4  15   2     4659.08     4474.49     92.98 o 
  -3  15   2      211.41      268.42     23.10 o 
  -2  15   2     8634.29     8745.14    106.33 o 
  -1  15   2      590.72      611.88     30.42 o 
   0  15   2       42.37       54.81     11.35 o 
   1  15   2        8.97        8.58      6.73 o 
   2  15   2      263.54      257.72     22.01 o 
   3  15   2       37.30       30.75     16.64 o 
   4  15   2       93.99      100.25     16.66 o 
   5  15   2        0.10       18.64     14.28 o 
   6  15   2     1483.63     1494.24     68.38 o 
   7  15   2       79.39       50.47     14.69 o 
   8  15   2     3055.90     2971.71    101.42 o 
   9  15   2      160.17      175.46     25.73 o 
  10  15   2      423.20      440.32     59.57 o 
  11  15   2      772.36      594.02     70.77 o 
  12  15   2      121.88      147.90     52.97 o 
 -12  16   2      439.26      479.45     65.96 o 
 -11  16   2        4.61        7.03     28.06 o 
 -10  16   2      316.31      292.31     46.88 o 
  -9  16   2      173.52      195.41     36.36 o 
  -8  16   2      169.12      196.38     35.49 o 
  -7  16   2      523.93      523.58     39.08 o 
  -6  16   2       71.97       74.29     22.63 o 
  -5  16   2       35.27       20.51     10.29 o 
  -4  16   2      117.14      151.33     17.79 o 
  -3  16   2      301.35      286.90     24.39 o 
  -2  16   2       30.44       18.35      7.53 o 
  -1  16   2       37.16       48.03     11.63 o 
   0  16   2       78.41       83.30     12.84 o 
   1  16   2        0.10       16.18      9.29 o 
   2  16   2      785.72      769.87     38.37 o 
   3  16   2      144.02      166.17     23.06 o 
   4  16   2       48.94       83.21     32.85 o 
   5  16   2       56.09       73.25     16.45 o 
   6  16   2     1134.99     1196.35     62.56 o 
   7  16   2      277.03      261.77     34.29 o 
   8  16   2     3129.26     3364.07    109.86 o 
   9  16   2      641.26      650.82     50.35 o 
  10  16   2      191.14      171.96     37.11 o 
  11  16   2       18.47       81.86     28.11 o 
 -11  17   2      207.07      251.61     60.66 o 
 -10  17   2     1342.40     1302.55     99.21 o 
  -9  17   2      198.00      188.77     38.98 o 
  -8  17   2       28.61       24.05     27.86 o 
  -7  17   2       18.82       24.33     15.59 o 
  -6  17   2       31.50       56.78     31.69 o 
  -5  17   2       83.33      140.02     31.35 o 
  -4  17   2     1279.10     1291.41     62.05 o 
  -3  17   2      244.84      242.06     21.90 o 
  -2  17   2      585.72      472.07     32.41 o 
  -1  17   2       88.87       66.61     10.73 o 
   0  17   2      972.14     1033.83     42.05 o 
   1  17   2      245.15      243.73     22.59 o 
   2  17   2       19.78       23.67     10.84 o 
   3  17   2       59.63       66.39     12.93 o 
   4  17   2      448.08      428.96     37.63 o 
   5  17   2       10.68        2.25      9.02 o 
   6  17   2      242.39      230.00     29.16 o 
   7  17   2        9.96       -7.07     10.70 o 
   8  17   2      701.32      717.38     52.14 o 
   9  17   2        4.44      -28.63     28.63 o 
  10  17   2       65.13       88.10     29.82 o 
 -10  18   2       82.85       83.57     26.45 o 
  -9  18   2       92.04       77.11     24.97 o 
  -8  18   2      127.15      113.19     27.62 o 
  -7  18   2      120.69      116.95     27.55 o 
  -6  18   2      253.16      254.56     43.29 o 
  -5  18   2      338.43      336.45     45.09 o 
  -4  18   2       44.88       25.54     10.14 o 
  -3  18   2      325.81      326.01     25.75 o 
  -2  18   2      143.07      113.45     20.77 o 
  -1  18   2      476.13      419.30     31.54 o 
   0  18   2       30.23        4.68      8.29 o 
   1  18   2      277.51      253.34     31.19 o 
   2  18   2     1313.53     1310.42     61.07 o 
   3  18   2      729.57      736.56     39.92 o 
   4  18   2     1163.69     1194.04     51.85 o 
   5  18   2       28.63       18.25     12.33 o 
   6  18   2        3.55        9.63     12.08 o 
   7  18   2      387.04      384.31     38.48 o 
   8  18   2        2.12       17.29     16.88 o 
   9  18   2       50.59       40.31     19.17 o 
  -9  19   2       68.26       88.49     44.76 o 
  -8  19   2        2.72       -0.53     25.50 o 
  -7  19   2       65.16       61.11     31.28 o 
  -6  19   2       60.99       29.10     36.18 o 
  -5  19   2      107.87      127.15     21.27 o 
  -4  19   2      141.79      127.51     17.65 o 
  -3  19   2       47.75       65.87     13.58 o 
  -2  19   2        0.00       -3.02      8.84 o 
  -1  19   2      136.21      115.54     16.26 o 
   0  19   2       15.39        8.38     13.49 o 
   1  19   2        1.65       -8.01      8.78 o 
   2  19   2      408.61      440.87     37.03 o 
   3  19   2      144.92      159.57     22.76 o 
   4  19   2      106.49      114.71     16.58 o 
   5  19   2      202.24      216.73     34.92 o 
   6  19   2      259.45      320.48     35.28 o 
   7  19   2      351.47      376.32     50.81 o 
   8  19   2      624.25      504.28     60.42 o 
  -8  20   2      101.33      149.55     54.06 o 
  -7  20   2       31.82       95.86     47.38 o 
  -6  20   2      231.28      236.61     59.86 o 
  -5  20   2      158.68      159.85     31.97 o 
  -4  20   2       19.61       14.37     11.94 o 
  -3  20   2      259.11      209.66     30.61 o 
  -2  20   2       40.30       13.23     13.05 o 
  -1  20   2        0.71       12.68     11.98 o 
   0  20   2       66.53       79.08     19.75 o 
   1  20   2       79.51       82.88     18.91 o 
   2  20   2      356.57      307.83     42.72 o 
   3  20   2       77.72       69.46     24.90 o 
   4  20   2       16.40       33.67     15.90 o 
   5  20   2      115.06      170.31     57.50 o 
   6  20   2        9.28       10.61     28.13 o 
   7  20   2       98.45       50.18     36.43 o 
  -6  21   2      124.32       84.14     32.77 o 
  -5  21   2      125.17      162.66     28.95 o 
  -4  21   2       86.50      117.94     32.20 o 
  -3  21   2      255.98      310.56     37.99 o 
  -2  21   2       81.91      100.68     28.11 o 
  -1  21   2       70.09       57.08     29.00 o 
   0  21   2        0.75       -5.38     11.93 o 
   1  21   2      154.54      131.14     25.30 o 
   2  21   2       83.68       46.71     15.78 o 
   3  21   2       96.52       54.74     17.68 o 
   4  21   2      264.29      291.14     42.69 o 
   5  21   2      847.61      830.55    136.05 o 
  -3  22   2      455.96      372.93     88.19 o 
  -2  22   2      103.95       76.39     27.97 o 
  -1  22   2      411.96      324.20     53.19 o 
   0  22   2      182.07      146.86     36.37 o 
   1  22   2      205.41      187.86     41.16 o 
   2  22   2        7.03      -28.54     47.08 o 
   3  22   2       27.09       38.18     24.51 o 
 -17   1   3      114.89      192.39     49.95 o 
 -16   1   3        6.99       -0.43     41.89 o 
 -15   1   3      203.76      221.03     44.24 o 
 -14   1   3        3.49       19.16     19.22 o 
 -13   1   3        6.39       -8.06     15.58 o 
 -12   1   3      619.13      594.58     43.77 o 
 -11   1   3      232.25      180.53     25.84 o 
 -10   1   3        0.01       -0.95      7.81 o 
  -9   1   3      754.34      721.12     40.18 o 
  -8   1   3      113.63      103.72     16.56 o 
  -7   1   3      589.88      691.70     39.73 o 
  -6   1   3     1684.78     1732.28     50.53 o 
  -5   1   3    18138.36    19107.33    174.29 o 
  -4   1   3     1160.16     1143.99     38.09 o 
  -3   1   3    15869.99    16201.00    123.82 o 
  -2   1   3      335.23      259.56      9.82 o 
  -1   1   3     1412.01     1351.56     16.87 o 
   0   1   3      405.37      409.07     16.71 o 
   1   1   3     7836.61     7309.08     92.06 o 
   2   1   3      195.47      180.51     16.80 o 
   3   1   3     5397.18     5292.01     58.09 o 
   4   1   3      581.82      576.10     25.32 o 
   5   1   3    10793.99    11552.53    105.13 o 
   6   1   3     1778.42     1989.02     52.73 o 
   7   1   3     2903.22     3310.23     71.57 o 
   8   1   3        8.04       10.75      6.12 o 
   9   1   3     4730.47     4816.92     98.83 o 
  10   1   3       28.13       48.14     19.39 o 
  11   1   3     1420.80     1318.47     91.39 o 
  12   1   3      731.05      604.46     65.85 o 
  13   1   3      260.23      269.56     46.82 o 
  14   1   3        1.79       -2.90     32.08 o 
  15   1   3       13.26       -9.62     25.80 o 
  16   1   3       66.55       59.78     26.91 o 
 -17   2   3       51.73       14.87     50.00 o 
 -16   2   3       11.42       27.19     35.39 o 
 -15   2   3      107.16      134.93     36.09 o 
 -14   2   3      405.82      268.78     47.00 o 
 -13   2   3       24.35        7.98      9.27 o 
 -12   2   3     1593.83     1471.61     67.08 o 
 -11   2   3     4544.10     4486.11    110.84 o 
 -10   2   3        1.92       -6.52      7.53 o 
  -9   2   3      644.74      572.08     39.36 o 
  -8   2   3      126.28      159.40     15.42 o 
  -7   2   3       35.17       69.72      9.70 o 
  -6   2   3     1632.24     1918.22     60.35 o 
  -5   2   3       27.38       37.73     12.57 o 
  -4   2   3      946.88      899.59     33.80 o 
  -3   2   3      753.38      787.69     27.27 o 
  -2   2   3    19657.87    19100.10     96.20 o 
  -1   2   3     2779.50     2606.12     38.25 o 
   0   2   3    16534.10    15999.24    105.36 o 
   1   2   3    15918.66    15721.41    120.76 o 
   2   2   3        5.91        4.62      3.92 o 
   3   2   3     1184.45     1205.02     27.85 o 
   4   2   3      221.32      237.49     13.88 o 
   5   2   3      540.75      581.30     23.62 o 
   6   2   3        9.81       -2.33      5.62 o 
   7   2   3     2357.80     2371.10     60.83 o 
   8   2   3     1551.52     1651.61     84.78 o 
   9   2   3      419.71      350.73     28.11 o 
  10   2   3       95.68       78.44     26.36 o 
  11   2   3        5.12      -22.53     22.53 o 
  12   2   3      186.15      223.25     41.06 o 
  13   2   3       35.78      -14.26     16.30 o 
  14   2   3      100.46      122.15     34.60 o 
  15   2   3        3.13        4.19     26.62 o 
  16   2   3      207.40      250.31     54.10 o 
 -17   3   3      237.59      204.26    101.25 o 
 -16   3   3       30.41        2.67     15.91 o 
 -15   3   3      209.54      214.79     45.86 o 
 -14   3   3      896.94     1045.29     91.24 o 
 -13   3   3     1512.76     1488.25     69.77 o 
 -12   3   3     4858.07     4888.65    119.71 o 
 -11   3   3        0.33        8.32     10.21 o 
 -10   3   3      593.28      614.15     37.25 o 
  -9   3   3     1625.55     1665.22     56.37 o 
  -8   3   3      416.37      371.71     22.46 o 
  -7   3   3     2019.00     2019.54     61.91 o 
  -6   3   3       60.44       98.41     10.16 o 
  -5   3   3      105.48      157.11     15.19 o 
  -4   3   3     3836.83     3578.55     72.94 o 
  -3   3   3      286.59      212.14     12.32 o 
  -2   3   3        9.17        6.12      3.38 o 
  -1   3   3     4252.26     4024.47     80.56 o 
   0   3   3    13956.58    14255.10    216.30 o 
   1   3   3       25.77       18.22      6.87 o 
   2   3   3     3752.16     3337.65     46.23 o 
   3   3   3      153.76      155.09     10.65 o 
   4   3   3    10821.31    10823.39     92.87 o 
   5   3   3      285.13      285.69     16.53 o 
   6   3   3       13.94       17.43      4.91 o 
   7   3   3       93.53      112.97     17.32 o 
   8   3   3     2663.34     2681.01     81.08 o 
   9   3   3       14.87      126.17     20.43 o 
  10   3   3     2289.93     2348.97     86.09 o 
  11   3   3      233.48      216.62     38.58 o 
  12   3   3     2196.77     2250.94    126.88 o 
  13   3   3     1961.62     2063.14    127.42 o 
  14   3   3        6.42       -0.73     16.32 o 
  15   3   3       11.38      -14.97     59.81 o 
  16   3   3      197.49      383.85     64.33 o 
 -17   4   3      256.95      387.62     63.86 o 
 -16   4   3      962.49     1278.76    133.35 o 
 -15   4   3        5.76      -22.66     22.66 o 
 -14   4   3      640.69      626.56     70.64 o 
 -13   4   3       20.24        7.93     17.53 o 
 -12   4   3     4052.53     4019.61    106.04 o 
 -11   4   3      812.69      803.01     44.86 o 
 -10   4   3       43.20       31.06      9.22 o 
  -9   4   3        4.56       -5.27      6.84 o 
  -8   4   3     3196.05     3273.77     59.48 o 
  -7   4   3        5.02        8.94      4.10 o 
  -6   4   3     5346.98     5646.80     74.82 o 
  -5   4   3     2770.27     2729.52     67.00 o 
  -4   4   3     5432.91     5608.41     85.79 o 
  -3   4   3      278.09      252.17     16.23 o 
  -2   4   3     1595.24     1455.62     30.19 o 
  -1   4   3      183.96      217.83     30.75 o 
   0   4   3   189123.36   182866.48    741.74 o 
   1   4   3      157.01      197.75     10.29 o 
   2   4   3        1.25       27.58      5.74 o 
   3   4   3      176.97      138.65     10.35 o 
   4   4   3     1235.96     1441.94     34.88 o 
   5   4   3       28.47       18.79      5.05 o 
   6   4   3     4093.33     4234.04     75.09 o 
   7   4   3      425.41      383.08     24.20 o 
   8   4   3      327.05      293.54     24.13 o 
   9   4   3        6.27       14.44      9.79 o 
  10   4   3     3690.40     3981.15    148.03 o 
  11   4   3      104.60       72.59     25.12 o 
  12   4   3        2.01      -21.90     21.90 o 
  13   4   3      547.62      612.07     69.40 o 
  14   4   3      876.70      876.89    111.97 o 
  15   4   3       91.01       87.17     37.52 o 
  16   4   3     2314.76     2753.19    246.01 o 
 -17   5   3      250.05      339.28     82.14 o 
 -16   5   3       66.27       76.45     30.83 o 
 -15   5   3       65.70      100.57     35.02 o 
 -14   5   3      181.65      176.25     40.02 o 
 -13   5   3       67.26       42.34     33.94 o 
 -12   5   3       45.36       53.10     12.94 o 
 -11   5   3      404.34      374.47     30.17 o 
 -10   5   3     3015.24     2920.34     77.21 o 
  -9   5   3      669.82      641.09     28.25 o 
  -8   5   3      305.59      291.18     18.85 o 
  -7   5   3      649.05      633.17     44.00 o 
  -6   5   3      363.06      505.58     25.06 o 
  -5   5   3       21.11       15.18      9.22 o 
  -4   5   3     5462.31     5323.14     84.09 o 
  -3   5   3      994.03     1007.23     47.61 o 
  -2   5   3     7597.24     7594.66     71.49 o 
  -1   5   3     3152.25     3144.86    169.77 o 
   0   5   3     4494.34     4478.98     43.50 o 
   1   5   3      687.16      582.91     19.64 o 
   2   5   3     2910.68     2964.21     48.71 o 
   3   5   3      259.18      234.26     13.59 o 
   4   5   3     5022.24     5044.25     66.72 o 
   5   5   3       72.26       54.57      8.94 o 
   6   5   3       43.76       25.02      7.87 o 
   7   5   3      268.60      259.69     19.22 o 
   8   5   3      262.24      268.29     20.33 o 
   9   5   3       38.69       22.15      8.87 o 
  10   5   3       88.89      117.15     19.54 o 
  11   5   3      517.82      504.10     58.28 o 
  12   5   3      245.99      210.56     40.25 o 
  13   5   3      118.57      208.91     59.24 o 
  14   5   3      187.78      134.71     35.83 o 
  15   5   3        0.99      -21.42     40.04 o 
  16   5   3       27.82       61.67     31.13 o 
 -16   6   3      420.98      471.75     68.80 o 
 -15   6   3      250.67      297.82     51.76 o 
 -14   6   3        1.86       19.33     23.96 o 
 -13   6   3       69.63       60.96     25.58 o 
 -12   6   3     1233.61     1155.61     92.96 o 
 -11   6   3       72.58       59.07     23.05 o 
 -10   6   3      320.97      341.24     26.83 o 
  -9   6   3      163.65      182.46     16.52 o 
  -8   6   3     1475.36     1396.90     46.37 o 
  -7   6   3      557.79      555.03     28.88 o 
  -6   6   3      203.22      171.80     12.47 o 
  -5   6   3      108.93      113.79      9.08 o 
  -4   6   3      111.05      101.01      8.57 o 
  -3   6   3     1565.11     1655.23     31.84 o 
  -2   6   3      242.47      173.33     12.70 o 
  -1   6   3     2534.77     2347.91     49.22 o 
   0   6   3       24.11       54.77      4.68 o 
   1   6   3    13700.76    13756.33    154.07 o 
   2   6   3     3465.91     3728.81     48.63 o 
   3   6   3      334.70      369.06     16.34 o 
   4   6   3       96.93      115.94      9.83 o 
   5   6   3     1001.18      897.07     28.63 o 
   6   6   3      104.94      177.54     14.90 o 
   7   6   3      403.44      364.48     22.41 o 
   8   6   3      245.23      201.13     17.70 o 
   9   6   3      706.41      588.65     44.83 o 
  10   6   3     3993.62     3738.02    110.41 o 
  11   6   3      253.89      223.00     39.35 o 
  12   6   3      523.05      479.01     60.78 o 
  13   6   3      975.38      859.23    151.00 o 
  14   6   3       19.77      -21.66     21.66 o 
  15   6   3      183.53      287.55     53.97 o 
  16   6   3       72.26       28.89     20.65 o 
 -16   7   3      223.95      186.36     46.10 o 
 -15   7   3       16.67      -28.55     28.55 o 
 -14   7   3       19.25      103.03     33.35 o 
 -13   7   3      102.47      112.72     29.03 o 
 -12   7   3      770.11      767.32     72.79 o 
 -11   7   3      618.45      623.98     33.92 o 
 -10   7   3      739.15      801.87     39.74 o 
  -9   7   3        3.62        6.78      4.76 o 
  -8   7   3      598.32      557.17     26.45 o 
  -7   7   3     1928.31     1931.21     59.36 o 
  -6   7   3      168.69      162.69     13.83 o 
  -5   7   3      615.70      850.27     29.92 o 
  -4   7   3      198.20      213.54     12.53 o 
  -3   7   3     6537.39     6331.52     65.62 o 
  -2   7   3      280.14      307.73     13.20 o 
  -1   7   3     1612.61     1711.73     32.86 o 
   0   7   3      366.85      462.05     14.23 o 
   1   7   3    27949.99    29443.87    135.24 o 
   2   7   3      780.77      910.93     25.37 o 
   3   7   3    12207.98    12806.00    142.38 o 
   4   7   3       52.71       62.85      7.63 o 
   5   7   3      539.54      467.49     21.24 o 
   6   7   3     1160.95     1331.91     40.65 o 
   7   7   3      623.86      665.00     38.39 o 
   8   7   3       85.94       91.06     12.08 o 
   9   7   3     1225.33     1285.25     52.18 o 
  10   7   3       76.15       67.48     22.28 o 
  11   7   3        0.32       -4.79     17.53 o 
  12   7   3       25.86      -12.40     16.25 o 
  13   7   3      249.42      217.65     42.40 o 
  14   7   3      263.75      264.29     97.74 o 
  15   7   3       86.48       73.19     33.78 o 
 -16   8   3      115.12      141.61     40.92 o 
 -15   8   3       15.44       35.17     32.15 o 
 -14   8   3        1.37       22.08     44.85 o 
 -13   8   3        7.92       24.96     21.58 o 
 -12   8   3     1178.58     1092.51     71.19 o 
 -11   8   3      137.44      110.06     15.57 o 
 -10   8   3      743.04      713.77     43.03 o 
  -9   8   3     1707.08     1661.75     54.18 o 
  -8   8   3        0.12       -7.24      7.73 o 
  -7   8   3     1768.20     1769.26     41.97 o 
  -6   8   3     1656.40     1785.93     42.02 o 
  -5   8   3      523.94      559.76     23.18 o 
  -4   8   3        3.17        5.99      6.49 o 
  -3   8   3     4417.85     4216.79     56.96 o 
  -2   8   3      330.39      346.47     17.52 o 
  -1   8   3     1554.88     2100.80     37.54 o 
   0   8   3      143.71      154.17     12.63 o 
   1   8   3     8361.46     7953.45     79.34 o 
   2   8   3      342.76      343.46     15.34 o 
   3   8   3      193.37      178.33     12.51 o 
   4   8   3        0.32       -4.32      4.32 o 
   5   8   3     1311.16     1215.47     34.91 o 
   6   8   3      143.10      171.52     15.03 o 
   7   8   3      437.87      454.73     33.06 o 
   8   8   3       96.26       69.56     10.35 o 
   9   8   3       44.42       35.56     18.82 o 
  10   8   3      643.66      556.80     43.91 o 
  11   8   3      455.70      377.17     58.99 o 
  12   8   3       55.91       49.93     17.98 o 
  13   8   3     1388.39     1395.85    107.89 o 
  14   8   3        9.31       17.65     16.05 o 
  15   8   3      116.31      186.70     43.61 o 
 -16   9   3      368.60      496.69     88.69 o 
 -15   9   3      191.48      165.23     40.17 o 
 -14   9   3       18.43       14.69     19.41 o 
 -13   9   3     1283.73     1236.37     98.95 o 
 -12   9   3      222.66      246.21     44.19 o 
 -11   9   3     1155.85     1216.38     89.71 o 
 -10   9   3      450.09      427.17     29.48 o 
  -9   9   3      936.45      978.34     72.29 o 
  -8   9   3      123.52      110.01     17.80 o 
  -7   9   3       76.71       87.42     10.15 o 
  -6   9   3     1001.49     1032.35     32.07 o 
  -5   9   3     3215.72     3173.97     58.42 o 
  -4   9   3      327.49      338.02     18.98 o 
  -3   9   3     1653.63     1572.69     34.60 o 
  -2   9   3       12.31        7.92      4.63 o 
  -1   9   3    14441.68    15120.74    109.44 o 
   0   9   3     1461.52     1512.25     30.02 o 
   1   9   3    11120.96    11127.45     99.83 o 
   2   9   3      197.04      235.14     15.59 o 
   3   9   3        2.31        3.33      4.16 o 
   4   9   3      118.15      110.75     10.95 o 
   5   9   3     2755.35     2979.82     61.22 o 
   6   9   3       35.33       23.70      7.44 o 
   7   9   3     1094.86     1030.17     39.73 o 
   8   9   3       11.36       11.66      8.39 o 
   9   9   3      336.46      340.72     28.22 o 
  10   9   3      372.99      323.66     27.77 o 
  11   9   3       91.45      120.14     50.22 o 
  12   9   3       11.61       -7.38     17.55 o 
  13   9   3       42.86       55.64     46.00 o 
  14   9   3       33.48       27.77     20.05 o 
  15   9   3       15.68       74.66     25.86 o 
 -15  10   3      325.01      288.82     54.23 o 
 -14  10   3      303.66      268.06     47.21 o 
 -13  10   3     1136.55     1128.06     76.84 o 
 -12  10   3      416.66      427.90     90.96 o 
 -11  10   3     1243.28     1171.85     89.90 o 
 -10  10   3       21.87       17.08     17.85 o 
  -9  10   3       44.71       22.57     13.89 o 
  -8  10   3       56.65       40.31      7.79 o 
  -7  10   3       73.16       74.06     10.15 o 
  -6  10   3     1066.91     1112.14     37.12 o 
  -5  10   3      598.25      644.35     37.81 o 
  -4  10   3      850.79      849.88     31.68 o 
  -3  10   3      407.93      479.42     20.33 o 
  -2  10   3      232.06      256.09     18.75 o 
  -1  10   3     1763.49     1871.86     44.18 o 
   0  10   3     4233.62     4464.86     62.03 o 
   1  10   3     1783.53     1780.34     42.11 o 
   2  10   3       21.60       22.25      6.33 o 
   3  10   3      211.58      239.70     15.92 o 
   4  10   3        1.28        1.98      5.68 o 
   5  10   3      371.12      348.42     23.13 o 
   6  10   3        5.52       -7.14      7.14 o 
   7  10   3      100.92       78.47     11.77 o 
   8  10   3        0.05       -0.40      7.95 o 
   9  10   3      813.07      829.00     44.27 o 
  10  10   3      671.04      685.09     70.75 o 
  11  10   3       23.79       20.40     27.12 o 
  12  10   3      437.68      472.03     62.23 o 
  13  10   3        2.53       -0.70     19.98 o 
  14  10   3       72.68       97.04     34.67 o 
 -15  11   3        1.21       -4.96     17.42 o 
 -14  11   3      404.86      488.82     66.65 o 
 -13  11   3      100.55      105.79     25.34 o 
 -12  11   3       87.15       76.99     28.91 o 
 -11  11   3      464.48      350.37     50.80 o 
 -10  11   3       26.97       -1.78     13.13 o 
  -9  11   3        7.82       -8.64     12.84 o 
  -8  11   3      348.96      346.73     22.98 o 
  -7  11   3       40.09       29.86     12.20 o 
  -6  11   3        5.63       -0.57      6.15 o 
  -5  11   3      173.02      179.03     18.52 o 
  -4  11   3     1167.38     1177.73     34.65 o 
  -3  11   3      457.20      455.72     24.04 o 
  -2  11   3     1376.56     1426.15     42.51 o 
  -1  11   3      785.11      780.41     27.80 o 
   0  11   3      148.07      135.86     14.01 o 
   1  11   3     1131.73     1081.74     29.72 o 
   2  11   3     1673.81     1686.74     44.83 o 
   3  11   3       15.99       27.24      9.20 o 
   4  11   3     1929.62     1719.25     85.82 o 
   5  11   3       10.09       16.71      7.74 o 
   6  11   3      203.10      159.94     17.57 o 
   7  11   3      577.21      519.30     29.66 o 
   8  11   3      191.60      172.26     19.32 o 
   9  11   3      889.58      845.90     80.82 o 
  10  11   3      532.60      580.13     59.28 o 
  11  11   3       17.64       28.11     11.40 o 
  12  11   3       25.82      -17.62     21.82 o 
  13  11   3        5.14       25.69     19.98 o 
  14  11   3        0.35        7.93     17.91 o 
 -14  12   3      265.82      231.58     47.36 o 
 -13  12   3      292.84      284.27     49.67 o 
 -12  12   3      204.37      178.20     39.03 o 
 -11  12   3      110.82       95.43     45.30 o 
 -10  12   3      476.42      489.14     57.18 o 
  -9  12   3      362.10      367.59     27.32 o 
  -8  12   3      408.76      370.44     27.30 o 
  -7  12   3       30.67       32.74      8.79 o 
  -6  12   3      969.37     1064.30     40.07 o 
  -5  12   3      153.12      141.94     12.97 o 
  -4  12   3     1151.25     1096.26     32.91 o 
  -3  12   3       27.79       25.51      8.41 o 
  -2  12   3     2204.10     2156.11     55.11 o 
  -1  12   3      347.71      301.90     31.42 o 
   0  12   3      279.88      400.03     21.26 o 
   1  12   3        3.81       -0.33      4.58 o 
   2  12   3     2717.37     2702.84     58.87 o 
   3  12   3      137.81      101.38     12.41 o 
   4  12   3     1812.42     1917.67     60.12 o 
   5  12   3      139.40      132.26     19.34 o 
   6  12   3     1188.40     1331.17     46.92 o 
   7  12   3      265.48      260.67     21.29 o 
   8  12   3      355.03      333.70     33.48 o 
   9  12   3       67.20       65.97     16.95 o 
  10  12   3     1432.44     1483.71     74.84 o 
  11  12   3       75.43      115.65     21.82 o 
  12  12   3      186.86      244.91     45.95 o 
  13  12   3       50.69      103.59     32.55 o 
  14  12   3       28.93       38.74     19.23 o 
 -14  13   3        6.39       17.56     29.51 o 
 -13  13   3       39.98       28.06     22.65 o 
 -12  13   3       71.21       78.91     45.03 o 
 -11  13   3       21.87      -15.41     17.48 o 
 -10  13   3       48.22       26.23     25.34 o 
  -9  13   3       60.89       50.53     11.02 o 
  -8  13   3     1986.31     2070.47     66.36 o 
  -7  13   3      102.91      103.64     23.59 o 
  -6  13   3      131.85      143.70     15.87 o 
  -5  13   3      197.66      218.57     16.73 o 
  -4  13   3     1045.59     1037.61     57.37 o 
  -3  13   3      240.81      230.71     18.93 o 
  -2  13   3     1853.72     1872.02     45.61 o 
  -1  13   3        1.54       -3.02      6.59 o 
   0  13   3      657.46      627.77     27.61 o 
   1  13   3      938.78      988.59     31.25 o 
   2  13   3     1017.36     1064.28     38.37 o 
   3  13   3       18.78        3.57      7.78 o 
   4  13   3     1196.36     1308.18     57.92 o 
   5  13   3      234.42      194.89     23.47 o 
   6  13   3     3648.25     3675.71     88.44 o 
   7  13   3      516.74      498.62     39.74 o 
   8  13   3     1016.73     1034.52     58.88 o 
   9  13   3      129.52      113.25     21.12 o 
  10  13   3      257.16      222.12     29.80 o 
  11  13   3      328.59      367.16     68.20 o 
  12  13   3       38.56       65.71     25.86 o 
  13  13   3        0.41      -21.87     21.87 o 
 -13  14   3       31.02       25.30     30.53 o 
 -12  14   3       16.32       15.82     17.52 o 
 -11  14   3      503.02      516.61     62.73 o 
 -10  14   3       44.60       38.05     24.14 o 
  -9  14   3      531.36      517.03     58.72 o 
  -8  14   3      205.28      212.94     27.38 o 
  -7  14   3        3.90       15.35     15.57 o 
  -6  14   3     1522.86     1564.40     46.99 o 
  -5  14   3      140.93      142.28     15.98 o 
  -4  14   3        2.70       13.42      8.55 o 
  -3  14   3        0.42        3.75      6.33 o 
  -2  14   3     1439.45     1453.97     41.16 o 
  -1  14   3      482.64      509.90     29.32 o 
   0  14   3      673.37      673.18     32.14 o 
   1  14   3      183.14      212.82     18.43 o 
   2  14   3     2427.96     2438.40     55.18 o 
   3  14   3        1.44        4.52      7.59 o 
   4  14   3      177.74      163.36     21.18 o 
   5  14   3     2759.23     2787.80     89.26 o 
   6  14   3     1819.20     1826.33     63.92 o 
   7  14   3     1169.80     1242.35     63.83 o 
   8  14   3       73.90       52.39     15.35 o 
   9  14   3      658.49      646.50     49.66 o 
  10  14   3      184.31      185.88     28.15 o 
  11  14   3        0.63      -20.57     20.57 o 
  12  14   3      299.68      380.39     57.41 o 
 -13  15   3      130.32       69.31     73.20 o 
 -12  15   3       39.01       72.42     25.66 o 
 -11  15   3       92.11      135.88     34.35 o 
 -10  15   3       89.08      112.58     31.96 o 
  -9  15   3      279.29      263.62     56.23 o 
  -8  15   3      398.64      474.53     34.33 o 
  -7  15   3      132.86      138.54     21.15 o 
  -6  15   3      102.85       92.57     14.22 o 
  -5  15   3      207.14      217.55     20.63 o 
  -4  15   3     1842.18     1795.14     57.42 o 
  -3  15   3      379.47      438.70     31.06 o 
  -2  15   3       65.78       45.54      8.90 o 
  -1  15   3      213.74      182.12     17.77 o 
   0  15   3      252.06      227.03     19.31 o 
   1  15   3        7.76       12.07      8.89 o 
   2  15   3        0.01        5.15      4.94 o 
   3  15   3       18.88       29.02     11.52 o 
   4  15   3      213.50      215.40     25.62 o 
   5  15   3      136.69      109.87     20.11 o 
   6  15   3        5.61        7.46      9.84 o 
   7  15   3       77.42      116.80     25.70 o 
   8  15   3     1588.14     1584.98     76.27 o 
   9  15   3     2146.87     2214.55     91.88 o 
  10  15   3      111.92      116.24     22.70 o 
  11  15   3       26.70       50.05     26.92 o 
  12  15   3        4.20      -28.08     28.08 o 
 -12  16   3       35.15       49.37     29.81 o 
 -11  16   3        0.14      -14.85     18.60 o 
 -10  16   3       68.91       37.47     52.96 o 
  -9  16   3      542.90      571.96     61.59 o 
  -8  16   3      193.25      206.27     57.81 o 
  -7  16   3      120.90      104.62     18.55 o 
  -6  16   3       19.22       -8.43     10.58 o 
  -5  16   3       11.08       27.80     15.63 o 
  -4  16   3       60.60       38.68      8.74 o 
  -3  16   3     3319.20     3210.93     66.51 o 
  -2  16   3       63.02       44.66      9.40 o 
  -1  16   3     1086.04     1077.54     40.74 o 
   0  16   3       13.70        5.83      5.87 o 
   1  16   3       69.45       58.27     10.47 o 
   2  16   3      133.37      135.64     16.03 o 
   3  16   3     1251.24     1190.61     47.69 o 
   4  16   3      368.23      390.46     43.60 o 
   5  16   3      363.83      352.98     33.68 o 
   6  16   3       25.77       25.22     13.10 o 
   7  16   3        8.87        8.49      9.78 o 
   8  16   3      305.35      260.70     32.43 o 
   9  16   3      316.59      333.61     36.58 o 
  10  16   3       66.09       27.32     18.42 o 
  11  16   3       83.59      114.00     34.15 o 
 -11  17   3       24.08        3.26     30.91 o 
 -10  17   3       56.05      143.06     34.93 o 
  -9  17   3      358.71      401.91     52.87 o 
  -8  17   3        8.39       -1.66     23.25 o 
  -7  17   3      506.04      547.03     59.92 o 
  -6  17   3       60.84       63.95     12.07 o 
  -5  17   3        9.60       -5.90      9.56 o 
  -4  17   3      116.42      176.98     21.41 o 
  -3  17   3      297.63      322.78     24.51 o 
  -2  17   3      112.41      147.68     18.50 o 
  -1  17   3     1375.72     1279.62     52.38 o 
   0  17   3       60.62       71.57     15.23 o 
   1  17   3       19.44       18.36     10.31 o 
   2  17   3       87.41      120.62     19.59 o 
   3  17   3       47.83       65.32     14.26 o 
   4  17   3       82.93       84.05     17.98 o 
   5  17   3      617.70      616.84     45.65 o 
   6  17   3       33.28       22.66     10.97 o 
   7  17   3      279.94      294.76     33.56 o 
   8  17   3      653.09      644.87     52.50 o 
   9  17   3      338.34      391.60     53.84 o 
  10  17   3        0.07      -16.08     16.73 o 
 -10  18   3        1.03      -16.12     31.55 o 
  -9  18   3        0.18       -0.70     33.90 o 
  -8  18   3      274.61      257.41     61.99 o 
  -7  18   3        0.02      -37.51     38.89 o 
  -6  18   3      202.97      143.21     29.65 o 
  -5  18   3      751.00      757.80     44.52 o 
  -4  18   3       53.16       39.95     11.45 o 
  -3  18   3       15.50       20.65     18.56 o 
  -2  18   3      128.21      110.47     16.47 o 
  -1  18   3     1002.34     1103.60     49.96 o 
   0  18   3     2034.13     2066.71     75.28 o 
   1  18   3       69.32      106.08     19.70 o 
   2  18   3       56.92       57.58     13.39 o 
   3  18   3      113.03      111.79     16.07 o 
   4  18   3       27.44        7.37     13.18 o 
   5  18   3      236.18      256.43     30.38 o 
   6  18   3       48.01       66.84     16.77 o 
   7  18   3       96.90       42.56     13.03 o 
   8  18   3      412.41      428.69     41.55 o 
   9  18   3      114.41      100.14     29.76 o 
  -9  19   3      215.63      296.48     73.02 o 
  -8  19   3        2.40       -3.40     29.59 o 
  -7  19   3        2.62      -15.42     24.78 o 
  -6  19   3        3.08      -23.71     31.68 o 
  -5  19   3       44.03       32.05     26.77 o 
  -4  19   3     1112.69     1056.68     56.01 o 
  -3  19   3       26.06       -5.46     12.31 o 
  -2  19   3      106.94       99.38     20.73 o 
  -1  19   3      103.81      153.02     25.28 o 
   0  19   3       65.05      100.51     23.87 o 
   1  19   3       18.73       -8.16     17.45 o 
   2  19   3      195.23      204.33     35.31 o 
   3  19   3      120.55       88.41     24.69 o 
   4  19   3      713.73      696.07     49.27 o 
   5  19   3        3.53      -15.11     15.11 o 
   6  19   3      531.70      485.11     43.75 o 
   7  19   3      152.20      186.10     32.91 o 
   8  19   3        1.64       -4.64     19.69 o 
  -8  20   3       36.21       22.20     31.32 o 
  -7  20   3       51.03       23.82     35.94 o 
  -6  20   3       24.76       21.28     20.65 o 
  -5  20   3       45.92       93.04     25.44 o 
  -4  20   3       78.37       64.04     16.57 o 
  -3  20   3       23.79       16.00     10.74 o 
  -2  20   3      130.80      102.22     21.50 o 
  -1  20   3        1.12       14.94     11.41 o 
   0  20   3        4.47       11.75     17.22 o 
   1  20   3       10.70       -9.92     14.50 o 
   2  20   3       47.67       68.95     24.15 o 
   3  20   3        5.00       -1.53     19.95 o 
   4  20   3        7.41        7.95     14.36 o 
   5  20   3      268.34      244.44     37.64 o 
   6  20   3        9.57        8.51     11.37 o 
   7  20   3       41.19       50.39     36.61 o 
  -6  21   3       13.63        5.56     20.46 o 
  -5  21   3       48.54       37.70     23.32 o 
  -4  21   3        6.69      -22.06     37.23 o 
  -3  21   3       92.75       92.91     21.80 o 
  -2  21   3      468.34      493.18     47.17 o 
  -1  21   3       13.84      -10.26     12.04 o 
   0  21   3      249.80      360.63     40.58 o 
   1  21   3       18.56       19.31     15.79 o 
   2  21   3     1112.79     1225.85     88.39 o 
   3  21   3      111.82       75.83     24.38 o 
   4  21   3       33.13      100.92     66.69 o 
   5  21   3      116.01      151.63     33.05 o 
  -3  22   3        6.59       -6.28     24.07 o 
  -2  22   3       15.53      -13.09     47.07 o 
  -1  22   3       18.03       -5.64     13.24 o 
   0  22   3      176.21      117.92     36.36 o 
   1  22   3        3.87       27.74     15.24 o 
   2  22   3       66.84      117.96     25.94 o 
 -17   0   4      107.25      144.31     57.00 o 
 -16   0   4     1007.41     1302.12    156.97 o 
 -15   0   4     1249.12     1091.45    138.65 o 
 -14   0   4       66.49      143.44     50.99 o 
 -13   0   4       14.11       -1.29     12.35 o 
 -12   0   4     1094.93     1184.37    122.80 o 
 -11   0   4       15.98       -3.82     22.49 o 
 -10   0   4     2186.95     2180.15    150.72 o 
  -9   0   4      891.53      946.49     67.48 o 
  -8   0   4      204.21      263.42     33.23 o 
  -7   0   4     3858.78     3765.18    114.22 o 
  -6   0   4    12255.74    12552.41    156.76 o 
  -5   0   4     1184.63     1099.03     78.94 o 
  -4   0   4     4139.96     3945.77    124.33 o 
  -3   0   4      204.22      147.45     11.62 o 
  -2   0   4      623.21      747.95     19.66 o 
  -1   0   4       74.16       95.18      7.51 o 
   0   0   4     4432.89     4440.39     64.70 o 
   1   0   4       27.38       19.82      5.45 o 
   2   0   4    59750.74    60028.78    291.38 o 
   3   0   4       87.32      118.06     12.20 o 
   4   0   4    33960.82    34327.17    335.28 o 
   5   0   4     1067.33     1178.53     45.26 o 
   6   0   4    44671.31    49493.50    373.70 o 
   7   0   4      240.93      298.31     31.98 o 
   8   0   4      759.46      953.44     49.45 o 
   9   0   4      935.07      961.48     98.96 o 
  10   0   4       62.78      128.04     41.16 o 
  11   0   4      162.07      139.96     46.29 o 
  12   0   4     1904.50     1932.38    166.01 o 
  13   0   4      165.26      220.75     60.30 o 
  14   0   4      176.79      107.71     41.96 o 
  15   0   4       78.09      103.39     52.31 o 
  16   0   4      127.97      179.07     65.42 o 
 -17   1   4      215.61      168.74     44.28 o 
 -16   1   4       36.24       53.07     24.73 o 
 -15   1   4        4.17       20.84     18.21 o 
 -14   1   4       56.33       83.82     30.88 o 
 -13   1   4       96.65       86.96     18.20 o 
 -12   1   4     2563.39     2425.34     86.63 o 
 -11   1   4     5802.25     5747.71    127.41 o 
 -10   1   4     2482.48     2359.19    110.37 o 
  -9   1   4      745.64      742.25     41.40 o 
  -8   1   4     1642.81     1551.70     55.53 o 
  -7   1   4       21.40       11.05      6.16 o 
  -6   1   4     4013.54     4321.51     79.78 o 
  -5   1   4     6641.87     6666.60     81.44 o 
  -4   1   4     3568.69     3709.21     68.98 o 
  -3   1   4     5357.94     4847.11     59.26 o 
  -2   1   4    11768.09    11851.52     55.76 o 
  -1   1   4       90.10      106.68      5.95 o 
   0   1   4     5736.91     5485.42     51.58 o 
   1   1   4      723.66      732.35     25.30 o 
   2   1   4      315.96      299.66     18.46 o 
   3   1   4       21.58       18.07      4.42 o 
   4   1   4      138.95      199.08     11.99 o 
   5   1   4     3268.13     3419.78     58.94 o 
   6   1   4     7869.24     7684.84    145.84 o 
   7   1   4     2812.80     3064.38     70.50 o 
   8   1   4     1709.17     1580.80     50.91 o 
   9   1   4      365.15      397.75     33.79 o 
  10   1   4      445.73      412.86     49.13 o 
  11   1   4      380.63      385.58     50.99 o 
  12   1   4       88.08       87.15     36.83 o 
  13   1   4      648.32      619.30     85.17 o 
  14   1   4     2018.85     2051.12    133.56 o 
  15   1   4        5.92      -19.62     19.62 o 
  16   1   4      547.24      881.31    101.70 o 
 -17   2   4       11.05       -2.33     19.10 o 
 -16   2   4        4.44        7.32     20.61 o 
 -15   2   4      657.46      714.63     79.22 o 
 -14   2   4        0.53      -23.40     23.40 o 
 -13   2   4      375.21      370.70     35.20 o 
 -12   2   4       92.03       88.16     20.84 o 
 -11   2   4     1542.80     1381.83     60.42 o 
 -10   2   4      807.29      815.34     43.74 o 
  -9   2   4      235.79      239.32     20.05 o 
  -8   2   4       74.03      100.24     22.41 o 
  -7   2   4     1524.05     1397.71     56.10 o 
  -6   2   4     2690.03     2970.65     75.46 o 
  -5   2   4      465.76      463.27     27.43 o 
  -4   2   4      278.55      256.25     34.92 o 
  -3   2   4      788.74      767.44     29.87 o 
  -2   2   4    14876.86    14983.52    207.12 o 
  -1   2   4       49.89       62.61      8.31 o 
   0   2   4     1110.08     1094.77     23.03 o 
   1   2   4     6349.44     6100.64     50.76 o 
   2   2   4    14897.49    14492.10    169.63 o 
   3   2   4      175.33      138.23     11.68 o 
   4   2   4       24.18       40.74      5.96 o 
   5   2   4     7226.68     7904.97    101.62 o 
   6   2   4       75.99       17.93      7.37 o 
   7   2   4     4907.45     5291.19     92.96 o 
   8   2   4        4.13       -1.38      6.73 o 
   9   2   4      117.37       76.42     14.61 o 
  10   2   4     1554.72     1555.99     77.15 o 
  11   2   4        1.00        8.28     15.01 o 
  12   2   4        7.73      -10.95     18.57 o 
  13   2   4       74.95       83.23     30.49 o 
  14   2   4        0.81       -5.69     19.84 o 
  15   2   4      185.52      239.41     50.61 o 
  16   2   4       53.76       65.15     47.62 o 
 -17   3   4      298.22      299.72     56.46 o 
 -16   3   4       10.11      -15.54     35.46 o 
 -15   3   4      318.89      352.99     55.39 o 
 -14   3   4      106.51      250.33    409.16 o 
 -13   3   4      823.35      822.87     77.09 o 
 -12   3   4      416.34      405.82     39.81 o 
 -11   3   4     2769.53     2760.13     82.22 o 
 -10   3   4      401.29      374.66     35.95 o 
  -9   3   4     1923.39     1990.19     54.75 o 
  -8   3   4       69.86       79.28     15.77 o 
  -7   3   4     1679.72     1564.43     39.53 o 
  -6   3   4      616.49      658.32     22.14 o 
  -5   3   4     1613.48     1878.95     54.47 o 
  -4   3   4       22.60       11.49      5.69 o 
  -3   3   4     1338.26     1259.27     34.15 o 
  -2   3   4      330.00      283.56     10.39 o 
  -1   3   4     4513.71     4271.43     85.78 o 
   0   3   4      348.35      307.62     23.45 o 
   1   3   4     1191.16     1420.15     26.19 o 
   2   3   4      333.79      377.67     16.39 o 
   3   3   4      282.61      412.04     17.30 o 
   4   3   4      539.47      568.79     22.42 o 
   5   3   4     6539.00     7332.93     86.10 o 
   6   3   4      628.65      560.49     35.02 o 
   7   3   4     4063.62     4439.74     85.80 o 
   8   3   4       10.36       -1.71      6.53 o 
   9   3   4      583.01      548.64     40.87 o 
  10   3   4     1019.89      960.70    147.46 o 
  11   3   4        1.15       -5.85     15.03 o 
  12   3   4       17.24       46.18     23.48 o 
  13   3   4      160.84      125.64     34.29 o 
  14   3   4     1287.87     1387.32    110.06 o 
  15   3   4      396.83      530.80     59.08 o 
  16   3   4       38.24       37.71     24.96 o 
 -17   4   4       73.22       40.49     24.95 o 
 -16   4   4        1.37        0.52     21.36 o 
 -15   4   4      112.81      130.62     36.40 o 
 -14   4   4       52.59       14.61     15.24 o 
 -13   4   4      107.40      123.39     34.06 o 
 -12   4   4      509.43      542.35     37.46 o 
 -11   4   4      348.05      334.30     28.12 o 
 -10   4   4     1273.58     1264.76     49.67 o 
  -9   4   4      881.12      920.21     37.32 o 
  -8   4   4      709.27      669.89     27.27 o 
  -7   4   4      764.78      862.33     26.70 o 
  -6   4   4      269.97      194.65     19.90 o 
  -5   4   4     7277.64     7627.54    177.56 o 
  -4   4   4       14.20       12.17      4.86 o 
  -3   4   4      552.63      533.85     21.82 o 
  -2   4   4       75.92       86.96      6.83 o 
  -1   4   4      852.50      875.37     42.56 o 
   0   4   4      459.69      502.44     32.03 o 
   1   4   4    15009.23    15096.31     89.10 o 
   2   4   4      234.14      227.52     22.11 o 
   3   4   4     2819.93     3195.38     57.85 o 
   4   4   4        0.32        4.76      4.69 o 
   5   4   4     4121.27     4599.33     69.33 o 
   6   4   4        6.58       17.47      5.21 o 
   7   4   4       32.88       18.67      9.01 o 
   8   4   4        0.41        2.90      6.56 o 
   9   4   4      925.60      946.84     53.39 o 
  10   4   4      202.93      188.74     37.09 o 
  11   4   4        2.47       19.46     18.96 o 
  12   4   4      965.63     1035.07     87.60 o 
  13   4   4      168.18      150.63     36.96 o 
  14   4   4        0.23       24.42     18.79 o 
  15   4   4       54.08       33.31     21.63 o 
  16   4   4        5.20       24.58     22.09 o 
 -17   5   4       30.94      -25.75     49.29 o 
 -16   5   4      296.57      348.90     59.38 o 
 -15   5   4      602.28      622.64    147.21 o 
 -14   5   4       93.13      107.07     31.96 o 
 -13   5   4        2.86       -9.11     14.76 o 
 -12   5   4       42.67       25.74      9.43 o 
 -11   5   4      107.38       75.84     13.13 o 
 -10   5   4     1269.83     1201.39     45.94 o 
  -9   5   4       74.97       59.57     15.24 o 
  -8   5   4      630.80      662.32     25.46 o 
  -7   5   4     2148.74     2083.62     52.79 o 
  -6   5   4        0.81       -0.74      5.98 o 
  -5   5   4      537.78      604.52     31.86 o 
  -4   5   4        0.69       -1.45      4.87 o 
  -3   5   4       18.82        2.61      3.95 o 
  -2   5   4     1319.21     1296.75     58.79 o 
  -1   5   4      110.04       66.16     19.92 o 
   0   5   4     2493.32     2444.49     74.31 o 
   1   5   4     2591.80     2815.00     39.83 o 
   2   5   4      911.60     1040.93     26.54 o 
   3   5   4     2515.90     2395.97     43.99 o 
   4   5   4       21.28       27.00      7.00 o 
   5   5   4      390.74      521.11     23.83 o 
   6   5   4     1237.83     1297.69     55.42 o 
   7   5   4     5617.54     5983.16     99.52 o 
   8   5   4      106.20      102.77     13.10 o 
   9   5   4      205.03      194.63     24.96 o 
  10   5   4      422.77      534.93     57.81 o 
  11   5   4     1739.76     1695.33    106.68 o 
  12   5   4      119.65      136.03     33.43 o 
  13   5   4     1146.83     1227.95     99.82 o 
  14   5   4        8.57        9.80     22.64 o 
  15   5   4       96.34       56.12     26.72 o 
  16   5   4      277.36      313.18     47.65 o 
 -16   6   4       32.95       23.82     99.68 o 
 -15   6   4       25.30       -0.10     22.15 o 
 -14   6   4      185.38      202.89     42.79 o 
 -13   6   4       51.74       29.43     15.36 o 
 -12   6   4       41.42       37.22      9.19 o 
 -11   6   4     2198.13     2223.76     82.28 o 
 -10   6   4       85.82       96.62     13.02 o 
  -9   6   4      169.89      163.33     13.72 o 
  -8   6   4        3.19        7.49      5.11 o 
  -7   6   4     1226.20     1270.25     54.52 o 
  -6   6   4      796.57      810.14     72.77 o 
  -5   6   4     2600.31     2593.52     95.01 o 
  -4   6   4      200.81      220.50     13.82 o 
  -3   6   4     1274.47     1280.99     35.55 o 
  -2   6   4     4507.67     4536.09     64.60 o 
  -1   6   4     1116.26     1062.12     75.79 o 
   0   6   4      930.32     1067.57     28.51 o 
   1   6   4      291.28      299.40     13.11 o 
   2   6   4     3411.17     3399.18     49.98 o 
   3   6   4     9915.64    10243.86     94.03 o 
   4   6   4      243.73      311.97     17.83 o 
   5   6   4      315.04      310.85     18.87 o 
   6   6   4      130.47      135.78     13.10 o 
   7   6   4      585.99      648.56     33.58 o 
   8   6   4      102.86       63.40     10.21 o 
   9   6   4      152.00      126.62     16.30 o 
  10   6   4     1055.01     1068.40    136.58 o 
  11   6   4       76.80       96.56     26.30 o 
  12   6   4      171.19      211.37     41.03 o 
  13   6   4      606.30      549.32     68.13 o 
  14   6   4       12.15       20.50     15.97 o 
  15   6   4       89.87       33.09     35.84 o 
 -16   7   4       25.04       61.38     37.99 o 
 -15   7   4        0.24        6.11     21.10 o 
 -14   7   4      111.24       56.87     26.74 o 
 -13   7   4       77.77       92.76     51.70 o 
 -12   7   4      102.07       70.62     21.56 o 
 -11   7   4       59.23       48.56     10.60 o 
 -10   7   4      212.83      221.67     18.47 o 
  -9   7   4      663.06      642.27     28.65 o 
  -8   7   4        6.86       19.04     10.45 o 
  -7   7   4      917.31      939.61     42.23 o 
  -6   7   4      328.83      370.27     27.43 o 
  -5   7   4     1968.73     2030.75     88.33 o 
  -4   7   4      674.11      658.85     22.17 o 
  -3   7   4       11.02        8.61      4.43 o 
  -2   7   4      230.61      366.44     12.74 o 
  -1   7   4     3556.30     3359.85     94.94 o 
   0   7   4    11623.75    11744.17    146.21 o 
   1   7   4    10300.30    10861.99    152.99 o 
   2   7   4     1190.02     1338.35     28.75 o 
   3   7   4       54.67       88.23      8.73 o 
   4   7   4      192.74      184.84     13.05 o 
   5   7   4      820.00      717.49     27.01 o 
   6   7   4      827.30      895.11     34.49 o 
   7   7   4        1.26        6.50      5.60 o 
   8   7   4       68.75       44.78      8.99 o 
   9   7   4        0.21       -9.85      9.85 o 
  10   7   4      206.18      194.17     36.38 o 
  11   7   4       83.45       52.60     22.95 o 
  12   7   4      117.27       84.26     28.87 o 
  13   7   4       52.54      -14.35     33.20 o 
  14   7   4       36.93       21.96     18.30 o 
  15   7   4       34.75       43.03     24.98 o 
 -16   8   4      264.76      263.18     51.58 o 
 -15   8   4      190.36      237.46     48.16 o 
 -14   8   4        0.01      -11.98     20.03 o 
 -13   8   4       27.05       49.04     23.32 o 
 -12   8   4       53.91       35.57     22.93 o 
 -11   8   4       31.97       30.09      8.13 o 
 -10   8   4        9.36       24.92     12.74 o 
  -9   8   4        1.52      -23.46     28.95 o 
  -8   8   4       30.66       71.95     14.66 o 
  -7   8   4       75.06       88.72     14.95 o 
  -6   8   4      553.86      588.79     30.54 o 
  -5   8   4      687.30      779.03     42.28 o 
  -4   8   4     5598.85     5760.02     70.76 o 
  -3   8   4      246.86      194.06     55.20 o 
  -2   8   4     6170.97     6654.10    108.43 o 
  -1   8   4        2.41       14.41      3.53 o 
   0   8   4     2139.09     2222.88     30.40 o 
   1   8   4      322.63      345.62     15.74 o 
   2   8   4     3531.39     3710.76     52.92 o 
   3   8   4      554.40      549.00     21.87 o 
   4   8   4     1165.62     1156.05     33.36 o 
   5   8   4        0.59        0.98      4.98 o 
   6   8   4     3691.59     3635.27     78.36 o 
   7   8   4       75.55       65.90     11.88 o 
   8   8   4      369.77      360.67     24.76 o 
   9   8   4      470.81      471.99     33.34 o 
  10   8   4      502.14      558.22     45.58 o 
  11   8   4      166.06      118.80     30.09 o 
  12   8   4      352.46      291.24     48.06 o 
  13   8   4        2.83       16.21     24.30 o 
  14   8   4        3.33      -15.20     19.72 o 
  15   8   4        2.13        1.11     21.97 o 
 -16   9   4        4.18      -14.88     39.09 o 
 -15   9   4       10.47       30.36     25.33 o 
 -14   9   4      703.24      669.29     75.55 o 
 -13   9   4      193.17      215.57     50.92 o 
 -12   9   4       10.66       31.59     16.65 o 
 -11   9   4       12.25       22.44     15.07 o 
 -10   9   4      176.42      214.52     52.14 o 
  -9   9   4       27.86       35.38     17.32 o 
  -8   9   4       58.91       68.23     15.74 o 
  -7   9   4        0.34       -1.20      2.88 o 
  -6   9   4     2318.26     2244.37     43.54 o 
  -5   9   4      612.27      672.10     34.43 o 
  -4   9   4     4622.01     4875.07     68.86 o 
  -3   9   4      578.97      658.47     23.54 o 
  -2   9   4      501.21      604.70     24.30 o 
  -1   9   4      935.87      941.98     26.45 o 
   0   9   4       71.65       12.13      6.68 o 
   1   9   4     1333.19     1242.21     32.74 o 
   2   9   4     2166.46     2296.92     44.42 o 
   3   9   4      145.26      127.01     11.22 o 
   4   9   4        4.21        2.00      4.19 o 
   5   9   4       97.26       67.07     11.72 o 
   6   9   4      321.54      353.23     25.32 o 
   7   9   4      483.86      449.71     27.01 o 
   8   9   4      980.20      956.87     45.84 o 
   9   9   4        3.98      -14.37     14.37 o 
  10   9   4      779.35      800.20     55.01 o 
  11   9   4       20.49       10.57     13.89 o 
  12   9   4      176.36      207.38     43.30 o 
  13   9   4      241.72      314.02     54.13 o 
  14   9   4       20.25       42.94     25.82 o 
  15   9   4       17.17      -10.75     19.46 o 
 -15  10   4       48.12       64.29     28.28 o 
 -14  10   4      251.58      314.44     51.46 o 
 -13  10   4       75.54       54.77     23.74 o 
 -12  10   4      183.63      210.36     46.69 o 
 -11  10   4       66.70       54.59     20.65 o 
 -10  10   4       26.63        7.66     14.08 o 
  -9  10   4      285.66      251.71     37.42 o 
  -8  10   4      125.03      169.48     22.58 o 
  -7  10   4      131.90      107.38     12.34 o 
  -6  10   4     2246.11     2286.48     49.68 o 
  -5  10   4      301.08      325.05     18.15 o 
  -4  10   4      146.91      167.76     15.73 o 
  -3  10   4     2057.58     2131.41     53.40 o 
  -2  10   4        0.22        2.55      3.77 o 
  -1  10   4     1088.73     1147.19     31.88 o 
   0  10   4     1774.61     1977.99     52.12 o 
   1  10   4      272.22      274.71     16.42 o 
   2  10   4      795.63      875.06     30.90 o 
   3  10   4     4551.47     4401.63     76.15 o 
   4  10   4       33.74       35.93     10.56 o 
   5  10   4      950.92      956.13     40.87 o 
   6  10   4        0.29        0.96      6.77 o 
   7  10   4        6.76        8.83      8.82 o 
   8  10   4      431.31      404.83     30.86 o 
   9  10   4       13.65       -2.95     10.74 o 
  10  10   4      530.98      579.68     47.66 o 
  11  10   4      259.26      261.35     48.04 o 
  12  10   4      266.62      254.56     46.32 o 
  13  10   4       72.63       32.03     19.28 o 
  14  10   4      202.20      201.90     43.06 o 
 -15  11   4      114.83       66.54     30.76 o 
 -14  11   4       11.12        9.95     26.37 o 
 -13  11   4      345.87      391.74     57.67 o 
 -12  11   4       28.18       74.43     21.53 o 
 -11  11   4        0.29      -10.45     18.02 o 
 -10  11   4      798.93      834.10     73.23 o 
  -9  11   4     1445.40     1444.94     91.13 o 
  -8  11   4      178.22      172.50     14.66 o 
  -7  11   4      475.21      418.87     22.43 o 
  -6  11   4      350.81      355.93     21.01 o 
  -5  11   4      349.33      371.71     28.33 o 
  -4  11   4       10.81       11.24      4.35 o 
  -3  11   4      107.14       98.36     10.25 o 
  -2  11   4       48.21       25.93      9.55 o 
  -1  11   4      537.42      543.02     21.79 o 
   0  11   4      209.62      198.33     13.35 o 
   1  11   4     6974.12     7069.88     72.32 o 
   2  11   4      137.61      136.88     13.18 o 
   3  11   4       19.14       34.34      7.40 o 
   4  11   4       44.11       42.89      8.46 o 
   5  11   4       89.96      124.69     15.64 o 
   6  11   4       77.68       53.78     10.54 o 
   7  11   4     2321.40     2330.05     67.52 o 
   8  11   4      224.30      182.12     25.09 o 
   9  11   4     1536.15     1554.05     74.31 o 
  10  11   4       18.29        7.60     17.70 o 
  11  11   4        1.09       -6.99     14.73 o 
  12  11   4       20.39       45.92     27.43 o 
  13  11   4        0.08       11.51     16.81 o 
  14  11   4        2.55       30.56     21.91 o 
 -14  12   4      189.85      203.88     76.26 o 
 -13  12   4      196.36      198.24     40.12 o 
 -12  12   4      109.60       65.09     20.24 o 
 -11  12   4      704.70      692.00     70.77 o 
 -10  12   4      192.25      137.63     30.98 o 
  -9  12   4      317.94      340.49     70.07 o 
  -8  12   4       16.23       18.84      5.34 o 
  -7  12   4     2021.82     2119.35     53.30 o 
  -6  12   4     1266.85     1310.18     42.52 o 
  -5  12   4       19.24       25.77      7.96 o 
  -4  12   4        4.26        8.20      5.24 o 
  -3  12   4     1933.39     1743.08     41.68 o 
  -2  12   4        3.83        9.76      4.98 o 
  -1  12   4      258.98      224.67     15.06 o 
   0  12   4       57.99       61.05      8.07 o 
   1  12   4      974.62      939.17     27.77 o 
   2  12   4      464.31      462.78     24.53 o 
   3  12   4      195.97      204.26     18.82 o 
   4  12   4        7.56       -7.33      7.40 o 
   5  12   4     2049.90     2016.10     66.62 o 
   6  12   4      585.53      550.95     38.85 o 
   7  12   4        9.12       19.98      8.71 o 
   8  12   4      117.02      102.14     19.26 o 
   9  12   4        8.11       10.98      9.73 o 
  10  12   4       58.12       67.38     15.54 o 
  11  12   4      304.92      324.12     37.23 o 
  12  12   4        1.46       20.51     19.87 o 
  13  12   4        2.43       43.50     42.12 o 
 -14  13   4       13.35      -23.31     25.06 o 
 -13  13   4      170.64      194.56     94.22 o 
 -12  13   4      197.90      298.53     68.69 o 
 -11  13   4        8.34       14.10     15.92 o 
 -10  13   4        5.39        5.11     15.98 o 
  -9  13   4       46.12       48.47     21.37 o 
  -8  13   4        0.00       -8.55      8.74 o 
  -7  13   4     2271.48     2265.83     57.99 o 
  -6  13   4       51.51       53.05     10.85 o 
  -5  13   4     5685.91     5669.61     80.99 o 
  -4  13   4        1.41        2.03      6.45 o 
  -3  13   4       19.92       11.43      5.38 o 
  -2  13   4       10.74        7.91      5.76 o 
  -1  13   4       52.05       31.47      6.87 o 
   0  13   4      123.35      128.78     13.11 o 
   1  13   4      593.80      514.24     22.74 o 
   2  13   4      916.91      837.47     36.62 o 
   3  13   4      190.36      206.08     23.96 o 
   4  13   4      212.59       96.70     46.33 o 
   5  13   4     1013.32      949.26     50.29 o 
   6  13   4        0.68       -2.58      7.82 o 
   7  13   4      321.32      347.36     34.34 o 
   8  13   4      221.67      176.70     25.22 o 
   9  13   4       71.56       93.70     28.82 o 
  10  13   4      105.43      140.81     25.28 o 
  11  13   4       52.66        3.69     18.03 o 
  12  13   4       32.62       11.56     16.12 o 
  13  13   4       53.38       22.92     31.96 o 
 -13  14   4       67.05      135.78     36.88 o 
 -12  14   4       21.25       45.34     23.70 o 
 -11  14   4      664.84      678.41    110.77 o 
 -10  14   4      521.10      547.27     61.99 o 
  -9  14   4       37.70       55.44     22.50 o 
  -8  14   4      762.93      773.33     39.33 o 
  -7  14   4        4.05        5.30      6.52 o 
  -6  14   4      299.43      242.61     17.87 o 
  -5  14   4      772.24      841.15     47.89 o 
  -4  14   4      169.45      143.35     14.56 o 
  -3  14   4        2.98       -2.80      5.66 o 
  -2  14   4      499.93      547.18     32.67 o 
  -1  14   4      295.94      271.49     19.52 o 
   0  14   4        5.77        2.86      5.95 o 
   1  14   4       83.91       69.99     10.57 o 
   2  14   4     2785.77     2634.41     55.85 o 
   3  14   4       34.96       25.53      8.33 o 
   4  14   4      398.63      398.99     67.90 o 
   5  14   4     2225.21     2230.00     84.83 o 
   6  14   4        8.38       -7.74      7.74 o 
   7  14   4      219.02      197.65     26.65 o 
   8  14   4       68.32       54.48     15.80 o 
   9  14   4      362.79      363.59     37.68 o 
  10  14   4      108.55      189.39     30.27 o 
  11  14   4      142.06      187.47     27.97 o 
  12  14   4      283.46      244.48     48.61 o 
 -13  15   4      132.34       71.81     47.14 o 
 -12  15   4       44.11       23.25     43.20 o 
 -11  15   4      160.03      212.28     39.70 o 
 -10  15   4      415.95      335.40     50.40 o 
  -9  15   4       41.90        8.16     14.67 o 
  -8  15   4      670.35      679.11     62.86 o 
  -7  15   4        3.29        9.26      7.31 o 
  -6  15   4     1122.71     1094.49     44.23 o 
  -5  15   4       17.87       25.78     11.19 o 
  -4  15   4     3249.75     3255.93     70.35 o 
  -3  15   4       99.16       74.58     11.93 o 
  -2  15   4     1229.71     1158.56     36.92 o 
  -1  15   4      343.49      293.85     21.19 o 
   0  15   4     2337.61     2251.22     57.62 o 
   1  15   4        0.92       -0.01      5.49 o 
   2  15   4      445.29      461.68     24.50 o 
   3  15   4       88.02       52.04     35.57 o 
   4  15   4      128.87      129.43     25.39 o 
   5  15   4       60.96       57.66     15.49 o 
   6  15   4      194.58      164.51     23.86 o 
   7  15   4      565.00      652.86     48.21 o 
   8  15   4       14.08       29.90     15.12 o 
   9  15   4      486.19      442.53     42.51 o 
  10  15   4      292.68      253.85     33.66 o 
  11  15   4        9.85       23.49     19.78 o 
 -12  16   4      474.25      449.89    114.63 o 
 -11  16   4       15.40       13.37     14.76 o 
 -10  16   4      930.58      972.09     83.81 o 
  -9  16   4       10.37       22.36     28.94 o 
  -8  16   4        0.17       10.26     25.02 o 
  -7  16   4      285.16      304.14     41.52 o 
  -6  16   4       68.92       60.16     22.58 o 
  -5  16   4        1.33       -5.74     10.55 o 
  -4  16   4       38.58       67.87     16.37 o 
  -3  16   4       60.14       56.38      8.83 o 
  -2  16   4        0.17        5.30      6.32 o 
  -1  16   4        0.78       -6.34      6.34 o 
   0  16   4      271.71      304.32     24.27 o 
   1  16   4      262.22      254.97     22.04 o 
   2  16   4      618.07      600.50     32.12 o 
   3  16   4      310.03      272.37     23.00 o 
   4  16   4       56.02       58.91     17.67 o 
   5  16   4       48.79       45.34     13.85 o 
   6  16   4      363.61      309.92     33.24 o 
   7  16   4       23.98       14.68     10.21 o 
   8  16   4        1.13       35.11     19.77 o 
   9  16   4       60.92       28.82     12.02 o 
  10  16   4      391.96      438.64     59.71 o 
  11  16   4        0.31      -17.12     19.05 o 
 -11  17   4      225.47      262.76     71.78 o 
 -10  17   4       40.89       20.32     20.72 o 
  -9  17   4        2.87      -18.34     18.34 o 
  -8  17   4       67.27       74.89     35.85 o 
  -7  17   4        3.38       12.14     16.13 o 
  -6  17   4       63.13       36.71     11.20 o 
  -5  17   4      144.99      149.24     19.37 o 
  -4  17   4      631.28      635.90     38.65 o 
  -3  17   4        0.11       -2.45      7.73 o 
  -2  17   4      749.83      799.85     41.00 o 
  -1  17   4       24.46       29.55     16.43 o 
   0  17   4       12.44       15.13      9.15 o 
   1  17   4        0.61       -7.58      7.58 o 
   2  17   4       11.59       26.48     12.80 o 
   3  17   4        2.39        9.62     16.81 o 
   4  17   4      261.30      225.38     52.87 o 
   5  17   4        0.17      -13.24     16.13 o 
   6  17   4     1648.73     1698.59     78.14 o 
   7  17   4       12.21       36.54     11.53 o 
   8  17   4       61.71       52.20     13.77 o 
   9  17   4        3.33       27.52     22.41 o 
  10  17   4      202.88      151.18     35.16 o 
 -10  18   4       13.04      -11.07     33.97 o 
  -9  18   4        0.19       79.26     45.33 o 
  -8  18   4       21.00       -1.61     22.96 o 
  -7  18   4        5.78       26.55     33.66 o 
  -6  18   4      130.46      119.16     35.37 o 
  -5  18   4       13.16       21.69     12.43 o 
  -4  18   4      601.78      628.70     44.45 o 
  -3  18   4     1292.88     1241.04     53.51 o 
  -2  18   4        0.03      -11.89     15.85 o 
  -1  18   4       44.53       46.82     16.20 o 
   0  18   4      144.03      178.13     34.63 o 
   1  18   4        1.02       -9.62     14.16 o 
   2  18   4      215.21      194.46     33.41 o 
   3  18   4        1.72      -18.97     18.97 o 
   4  18   4       94.98       94.28     19.13 o 
   5  18   4      178.04      142.97     41.68 o 
   6  18   4      358.23      358.15     36.35 o 
   7  18   4       47.34       55.77     16.95 o 
   8  18   4      393.42      435.20     42.78 o 
   9  18   4      108.18      205.69     59.07 o 
  -9  19   4       41.27      129.39     55.37 o 
  -8  19   4        0.76       63.36     42.92 o 
  -7  19   4        8.51       14.94     19.59 o 
  -6  19   4        4.01       -4.95     16.80 o 
  -5  19   4        2.67       10.07     35.14 o 
  -4  19   4       10.26       13.52      9.52 o 
  -3  19   4       30.80       22.26     12.45 o 
  -2  19   4       31.83       19.07     16.77 o 
  -1  19   4      430.00      442.81     46.59 o 
   0  19   4      180.12      237.57     39.59 o 
   1  19   4      148.49      106.44     24.61 o 
   2  19   4      385.57      380.31     47.15 o 
   3  19   4      185.53      203.37     37.59 o 
   4  19   4       62.00       37.49     16.54 o 
   5  19   4       43.14       32.30     16.79 o 
   6  19   4      410.21      337.42     45.71 o 
   7  19   4      178.43      209.78     37.79 o 
   8  19   4      120.46      114.26     44.11 o 
  -7  20   4      247.46      314.39     81.66 o 
  -6  20   4       12.78       33.75     30.48 o 
  -5  20   4       15.15       20.44     32.73 o 
  -4  20   4       63.83       64.85     24.17 o 
  -3  20   4       52.92       47.88     16.28 o 
  -2  20   4       11.08       26.17     16.93 o 
  -1  20   4      356.16      420.43     44.18 o 
   0  20   4      114.25       99.66     21.90 o 
   1  20   4       31.29      -10.42     37.93 o 
   2  20   4       75.89       55.71     22.03 o 
   3  20   4      418.22      474.21     55.90 o 
   4  20   4      275.84      326.96     61.74 o 
   5  20   4        2.09       -8.62     13.89 o 
   6  20   4       41.04       80.46     41.61 o 
  -6  21   4       25.83       18.52     17.46 o 
  -5  21   4       26.73       29.80     19.08 o 
  -4  21   4        9.13        9.07     20.21 o 
  -3  21   4      858.91      869.17     78.45 o 
  -2  21   4       10.34       45.95     16.16 o 
  -1  21   4      237.05      251.78     35.01 o 
   0  21   4      201.31      252.49     33.76 o 
   1  21   4       13.16        7.63     21.28 o 
   2  21   4        4.45       17.96     34.57 o 
   3  21   4      369.55      385.11     51.50 o 
   4  21   4        2.14       20.73     33.10 o 
  -2  22   4      224.95      202.48     39.28 o 
  -1  22   4      532.56      502.26     49.37 o 
   0  22   4        3.47        3.09     29.18 o 
   1  22   4       76.18       31.28     20.02 o 
 -17   1   5       14.60      -11.88     39.21 o 
 -16   1   5       37.25       25.16     31.54 o 
 -15   1   5      152.94      162.45     38.02 o 
 -14   1   5       83.85      108.23     29.39 o 
 -13   1   5      451.77      488.52     40.86 o 
 -12   1   5        0.55      -10.66     10.66 o 
 -11   1   5      575.25      591.96     59.19 o 
 -10   1   5     1873.70     1888.01    100.15 o 
  -9   1   5      764.33      791.19     49.08 o 
  -8   1   5      723.83      846.06     41.18 o 
  -7   1   5     5227.27     6353.82    104.77 o 
  -6   1   5      167.82      209.20     16.40 o 
  -5   1   5     8413.21     8875.84     83.63 o 
  -4   1   5       15.25       11.20      3.58 o 
  -3   1   5     1526.99     1330.80     22.10 o 
  -2   1   5       63.73       80.55      5.31 o 
  -1   1   5      592.17      497.28     13.16 o 
   0   1   5     1111.00     1122.75     25.33 o 
   1   1   5    24918.40    24528.00    103.70 o 
   2   1   5      892.20      797.94     24.61 o 
   3   1   5     1215.24     1302.09     29.10 o 
   4   1   5     8520.70     9152.18     84.52 o 
   5   1   5     6047.00     6806.73     72.88 o 
   6   1   5     2940.02     3212.75     69.64 o 
   7   1   5      386.01      448.83     27.58 o 
   8   1   5      495.01      535.30     32.89 o 
   9   1   5        9.56       24.07     14.82 o 
  10   1   5        0.76       19.48     15.96 o 
  11   1   5      255.31      213.70     79.43 o 
  12   1   5      137.12      107.83     23.39 o 
  13   1   5      182.59      133.52     33.67 o 
  14   1   5      522.71      605.88     99.28 o 
  15   1   5       11.58        6.83     16.46 o 
  16   1   5       84.66       86.63     35.88 o 
 -17   2   5       15.39       -0.42     26.45 o 
 -16   2   5        7.46      -25.16     25.16 o 
 -15   2   5       69.22      111.16     35.39 o 
 -14   2   5       55.42       64.94     22.77 o 
 -13   2   5      170.16      159.21     23.92 o 
 -12   2   5       72.80       39.79     24.06 o 
 -11   2   5      405.47      414.26     32.61 o 
 -10   2   5      508.40      446.36     32.41 o 
  -9   2   5     3886.41     3865.50    107.95 o 
  -8   2   5      664.85      781.30     39.63 o 
  -7   2   5        0.12        4.57      6.99 o 
  -6   2   5      865.50      919.43     55.33 o 
  -5   2   5    13387.58    14414.36    173.06 o 
  -4   2   5      186.91      152.25     11.55 o 
  -3   2   5     3716.47     3715.10     35.37 o 
  -2   2   5      492.36      450.71     20.44 o 
  -1   2   5      469.17      454.68     15.82 o 
   0   2   5     3317.63     3188.31     59.40 o 
   1   2   5     1013.60      913.37     21.44 o 
   2   2   5     4930.07     5047.59     56.50 o 
   3   2   5      209.65      258.55     14.35 o 
   4   2   5     3884.03     4260.47     57.54 o 
   5   2   5       51.28       62.22      9.06 o 
   6   2   5      132.73       93.35     23.49 o 
   7   2   5      868.10      957.69     53.91 o 
   8   2   5      305.90      251.92     22.96 o 
   9   2   5       14.80       13.48     11.31 o 
  10   2   5      196.41      161.80     29.80 o 
  11   2   5      115.49      111.56     21.38 o 
  12   2   5        7.45        5.86     15.16 o 
  13   2   5       10.49       16.88     26.86 o 
  14   2   5     1485.26     1642.99    146.20 o 
  15   2   5       17.80       15.07     24.75 o 
  16   2   5      849.06     1100.80    109.40 o 
 -17   3   5      195.03      271.44     55.66 o 
 -16   3   5      359.05      329.49     55.00 o 
 -15   3   5      715.47      679.61     78.24 o 
 -14   3   5      665.13      624.79     70.98 o 
 -13   3   5       66.81       96.21     29.95 o 
 -12   3   5       19.43       34.89     17.94 o 
 -11   3   5     3077.98     3065.25     85.89 o 
 -10   3   5     4310.68     4182.94     91.31 o 
  -9   3   5       38.55       32.76      8.71 o 
  -8   3   5      350.53      378.93     23.67 o 
  -7   3   5     1266.59     1277.55     39.46 o 
  -6   3   5       95.14       93.64      6.21 o 
  -5   3   5     7266.72     7762.00    112.11 o 
  -4   3   5       14.71       10.70      4.58 o 
  -3   3   5       39.00       39.09      4.49 o 
  -2   3   5        0.74       11.40      3.17 o 
  -1   3   5       84.79       86.96      7.08 o 
   0   3   5       81.96      114.97     20.60 o 
   1   3   5     9974.84     9775.11     68.88 o 
   2   3   5       97.01      126.19     14.55 o 
   3   3   5     1967.91     1929.26     36.04 o 
   4   3   5      820.31      613.48     22.19 o 
   5   3   5      812.09      826.54     27.66 o 
   6   3   5     5231.90     5290.00     80.88 o 
   7   3   5        0.33        4.10      5.13 o 
   8   3   5       58.30       76.91     13.07 o 
   9   3   5        0.00      -13.53     17.30 o 
  10   3   5        0.17        0.05     11.23 o 
  11   3   5      284.44      308.63     46.33 o 
  12   3   5      306.17      327.27     50.11 o 
  13   3   5      447.46      519.84     67.34 o 
  14   3   5       45.39       28.45     64.44 o 
  15   3   5      161.02      176.23     46.05 o 
  16   3   5       91.46      105.54     37.00 o 
 -17   4   5       92.40       68.09     31.93 o 
 -16   4   5      111.48      181.26     41.77 o 
 -15   4   5      355.67      295.39     73.62 o 
 -14   4   5        0.16       23.30     19.17 o 
 -13   4   5      242.31      267.54     45.41 o 
 -12   4   5      646.89      660.37     47.56 o 
 -11   4   5        1.45       -7.64      7.64 o 
 -10   4   5      172.78      169.06     17.94 o 
  -9   4   5      318.01      319.39     20.96 o 
  -8   4   5       69.53       84.87     10.96 o 
  -7   4   5     1342.54     1520.36    122.75 o 
  -6   4   5    12958.39    14284.43    178.91 o 
  -5   4   5      893.39      815.66     35.96 o 
  -4   4   5     1946.08     1940.96     48.78 o 
  -3   4   5     1555.94     1447.20     25.30 o 
  -2   4   5      601.62      517.09     14.15 o 
  -1   4   5      230.70      213.29     16.08 o 
   0   4   5     5303.00     5093.39    106.12 o 
   1   4   5      474.61      450.29     28.75 o 
   2   4   5    14681.82    14353.95    167.42 o 
   3   4   5      144.28      118.02     10.13 o 
   4   4   5     2081.84     1835.40     41.77 o 
   5   4   5      128.89      123.91     11.99 o 
   6   4   5      245.25      143.46     40.70 o 
   7   4   5       64.62       51.70      9.94 o 
   8   4   5     1357.52     1447.05     48.70 o 
   9   4   5        2.60       11.40     12.90 o 
  10   4   5      102.87      105.07     26.39 o 
  11   4   5      122.11       93.63     26.99 o 
  12   4   5      208.35      238.30     43.36 o 
  13   4   5        0.23       20.81     22.23 o 
  14   4   5       18.27       21.03     22.09 o 
  15   4   5      327.82      367.67     61.16 o 
 -17   5   5      122.67       96.09     33.57 o 
 -16   5   5       40.44       60.98     20.92 o 
 -15   5   5      614.72      820.97     84.72 o 
 -14   5   5      138.39      194.83     40.39 o 
 -13   5   5      360.10      285.00     45.23 o 
 -12   5   5       27.26       15.17      9.17 o 
 -11   5   5      160.83      171.22     18.94 o 
 -10   5   5      336.61      290.42     20.27 o 
  -9   5   5      877.02      798.63     36.71 o 
  -8   5   5       24.81       14.49      8.86 o 
  -7   5   5     1165.41     1071.14     49.20 o 
  -6   5   5     1469.75     1599.45     62.13 o 
  -5   5   5     1352.82     1355.58     46.22 o 
  -4   5   5     1652.93     1665.82     44.51 o 
  -3   5   5       34.32       32.64      4.40 o 
  -2   5   5     1239.32     1243.15     33.65 o 
  -1   5   5       61.55      105.02     17.22 o 
   0   5   5     4177.79     4703.23    229.21 o 
   1   5   5        0.32        1.00      2.84 o 
   2   5   5     4507.77     4693.20     57.24 o 
   3   5   5       43.99       54.39      7.42 o 
   4   5   5       87.02      130.54     11.49 o 
   5   5   5      156.64      162.01     13.86 o 
   6   5   5     1139.90     1356.33     46.18 o 
   7   5   5      196.38      184.57     18.33 o 
   8   5   5     1890.11     1840.15     55.37 o 
   9   5   5        3.11       -6.34     11.59 o 
  10   5   5     1860.50     1857.87    168.46 o 
  11   5   5       11.33        7.47     20.32 o 
  12   5   5     2167.45     2043.16    125.06 o 
  13   5   5       35.47       37.00     22.87 o 
  14   5   5       36.77       25.54     24.73 o 
  15   5   5       10.45       67.60     28.74 o 
 -16   6   5       56.32       79.45     35.85 o 
 -15   6   5      140.49      213.92     45.78 o 
 -14   6   5       24.73       23.49     17.72 o 
 -13   6   5      156.15      203.11     40.91 o 
 -12   6   5       79.30       54.13     30.17 o 
 -11   6   5       63.41       50.34      8.82 o 
 -10   6   5     3128.96     2655.98     92.93 o 
  -9   6   5      112.27      114.91     19.64 o 
  -8   6   5      334.77      274.68     27.34 o 
  -7   6   5     2124.50     2188.07     69.91 o 
  -6   6   5       94.64       75.44     13.88 o 
  -5   6   5     1813.11     1710.88     51.40 o 
  -4   6   5       92.63       79.02     10.13 o 
  -3   6   5     1226.65      981.42     33.89 o 
  -2   6   5     3274.24     3396.94     53.15 o 
  -1   6   5     2681.88     3026.35    133.37 o 
   0   6   5      119.61      154.86     21.89 o 
   1   6   5      347.93      240.76     31.27 o 
   2   6   5     2429.40     2581.84     43.52 o 
   3   6   5     8484.76     8391.17     86.87 o 
   4   6   5     1239.43     1294.49     36.86 o 
   5   6   5       60.73       69.83      9.34 o 
   6   6   5     1651.89     1691.84     52.45 o 
   7   6   5     1882.56     1942.45     60.08 o 
   8   6   5     1427.80     1384.81     48.56 o 
   9   6   5      634.46      631.48     46.80 o 
  10   6   5     1492.32     1541.33     98.69 o 
  11   6   5      813.92      782.52     75.26 o 
  12   6   5        4.30       -0.46     19.71 o 
  13   6   5       13.46       29.09     20.97 o 
  14   6   5       75.22       16.69     19.33 o 
  15   6   5      279.67      268.87     51.71 o 
 -16   7   5      157.81      206.58     45.41 o 
 -15   7   5      120.97       93.05     30.50 o 
 -14   7   5      141.46      176.68     57.10 o 
 -13   7   5        5.86       -8.82     15.33 o 
 -12   7   5        4.56       33.91     28.11 o 
 -11   7   5     1127.44     1007.20     78.05 o 
 -10   7   5      618.39      617.83     57.61 o 
  -9   7   5     2503.44     2509.09     87.15 o 
  -8   7   5      697.52      679.72     42.22 o 
  -7   7   5      352.81      435.60     45.97 o 
  -6   7   5     2088.36     2165.59     55.50 o 
  -5   7   5      359.58      371.50     20.78 o 
  -4   7   5       67.68       68.02      9.64 o 
  -3   7   5     4097.64     4313.55     74.21 o 
  -2   7   5      438.07      396.14     62.47 o 
  -1   7   5    23483.66    25131.28    399.54 o 
   0   7   5     5736.47     5602.99    207.64 o 
   1   7   5    21192.93    22947.00    167.17 o 
   2   7   5      993.62     1094.10     26.20 o 
   3   7   5     3755.92     3667.59     58.91 o 
   4   7   5      125.39      170.41     13.93 o 
   5   7   5     2941.62     2749.61     53.96 o 
   6   7   5      754.06      715.60     35.23 o 
   7   7   5        2.13       14.02      7.11 o 
   8   7   5      607.53      605.10     32.46 o 
   9   7   5     1152.12     1266.70     65.94 o 
  10   7   5      404.64      447.12     69.36 o 
  11   7   5       93.33       79.24     26.54 o 
  12   7   5      241.41      252.72     90.79 o 
  13   7   5     1011.12     1009.06    187.51 o 
  14   7   5       27.40       30.61     22.24 o 
  15   7   5       74.82       47.56     24.26 o 
 -16   8   5      216.33      210.78     47.38 o 
 -15   8   5      241.18      347.62     55.66 o 
 -14   8   5       73.13      101.73     34.84 o 
 -13   8   5       72.38       66.45     25.43 o 
 -12   8   5       20.69        5.23     15.03 o 
 -11   8   5      318.09      282.70     50.23 o 
 -10   8   5     1461.54     1536.39     92.17 o 
  -9   8   5       84.69       79.26     16.89 o 
  -8   8   5       52.85       55.72     11.51 o 
  -7   8   5      530.26      544.80     36.24 o 
  -6   8   5       20.82       10.52      7.39 o 
  -5   8   5     3092.85     3066.55     87.05 o 
  -4   8   5     2907.69     2919.85     48.90 o 
  -3   8   5     3821.24     4215.73     50.65 o 
  -2   8   5      214.16      173.45     26.11 o 
  -1   8   5      655.64      268.42    332.49 o 
   0   8   5     5430.11     5708.20     79.26 o 
   1   8   5     1437.40     1371.52     43.63 o 
   2   8   5       45.01       42.36      5.88 o 
   3   8   5      979.28      860.18     27.47 o 
   4   8   5        3.89       15.06      5.38 o 
   5   8   5       22.20       11.44      5.47 o 
   6   8   5       76.64       94.85     13.84 o 
   7   8   5     5427.23     5803.89    106.37 o 
   8   8   5      990.72      974.17     55.60 o 
   9   8   5     1362.72     1397.01     69.92 o 
  10   8   5       65.50       52.00     11.83 o 
  11   8   5     1529.80     1428.45    102.08 o 
  12   8   5      298.78      214.31     56.08 o 
  13   8   5       31.74       -1.21     68.10 o 
  14   8   5        0.15       -4.17     18.76 o 
  15   8   5       45.50       43.20     25.93 o 
 -16   9   5       38.55       17.45     33.79 o 
 -15   9   5       59.60       94.87     32.84 o 
 -14   9   5      459.32      471.20    145.53 o 
 -13   9   5     1017.89     1075.13     90.24 o 
 -12   9   5       22.55       32.69     27.23 o 
 -11   9   5      474.91      484.42     61.21 o 
 -10   9   5       27.51       16.31     14.00 o 
  -9   9   5      296.04      276.71     25.56 o 
  -8   9   5        3.41        2.30      8.65 o 
  -7   9   5      955.50     1067.25     51.05 o 
  -6   9   5      347.34      254.45     37.96 o 
  -5   9   5      266.62      227.73     22.98 o 
  -4   9   5     1171.49     1153.59     37.56 o 
  -3   9   5     2700.77     2790.11     43.46 o 
  -2   9   5      270.22      238.14     14.56 o 
  -1   9   5        2.32        0.15      5.85 o 
   0   9   5       41.88       34.04      5.17 o 
   1   9   5      201.69      220.34     13.23 o 
   2   9   5     1277.23     1263.77     32.11 o 
   3   9   5      453.52      460.92     19.65 o 
   4   9   5       36.77       52.11      8.28 o 
   5   9   5     3311.12     3141.05     72.89 o 
   6   9   5      161.87      151.54     17.46 o 
   7   9   5       38.84       45.49      9.88 o 
   8   9   5     1100.51     1082.81     59.24 o 
   9   9   5      837.79      854.92     55.10 o 
  10   9   5        7.23       -8.06     13.60 o 
  11   9   5      563.00      577.83     66.22 o 
  12   9   5       22.05      -18.24     53.58 o 
  13   9   5      221.03      193.15     43.67 o 
  14   9   5       85.96       84.42     33.69 o 
 -15  10   5      133.97      123.58     70.10 o 
 -14  10   5        0.89        4.16     15.12 o 
 -13  10   5       28.87       24.18     17.60 o 
 -12  10   5       70.48       78.49     21.19 o 
 -11  10   5      300.27      290.69     43.35 o 
 -10  10   5      246.03      262.69     32.03 o 
  -9  10   5       53.78       56.77     19.65 o 
  -8  10   5       80.70       85.19     23.60 o 
  -7  10   5        1.43       -7.31      9.24 o 
  -6  10   5      686.03      606.52     23.27 o 
  -5  10   5      504.01      510.37     23.04 o 
  -4  10   5      526.72      487.66     18.54 o 
  -3  10   5      101.53      138.58     12.48 o 
  -2  10   5      801.41      725.62     33.38 o 
  -1  10   5      253.28      277.81     13.77 o 
   0  10   5      637.05      605.96     19.32 o 
   1  10   5     3183.33     3267.02     48.89 o 
   2  10   5      129.98      149.15     11.90 o 
   3  10   5      233.68      188.07     14.10 o 
   4  10   5      124.63       81.11     10.18 o 
   5  10   5        0.01        7.49      5.34 o 
   6  10   5      253.37      259.26     22.88 o 
   7  10   5     1160.14     1216.99     51.63 o 
   8  10   5      269.98      248.33     29.22 o 
   9  10   5       72.26       81.19     18.56 o 
  10  10   5        0.00       -8.50     11.71 o 
  11  10   5        4.41       17.80     13.33 o 
  12  10   5        9.09        6.61     17.80 o 
  13  10   5       45.87       31.17     24.82 o 
  14  10   5        9.14       33.53     37.78 o 
 -15  11   5       66.61       51.27     19.77 o 
 -14  11   5      223.08      120.89     38.55 o 
 -13  11   5       14.00       25.35     17.16 o 
 -12  11   5        5.78        2.16     30.37 o 
 -11  11   5       96.34       91.71     55.95 o 
 -10  11   5        5.72      -11.66     11.66 o 
  -9  11   5      967.55      919.37     71.89 o 
  -8  11   5        9.08        4.02      9.62 o 
  -7  11   5       93.05       71.20      8.11 o 
  -6  11   5      160.12      204.85     18.95 o 
  -5  11   5        8.34        9.63      5.85 o 
  -4  11   5      929.80     1080.52     42.00 o 
  -3  11   5        0.43        3.53      4.89 o 
  -2  11   5      824.36      747.78     25.83 o 
  -1  11   5        0.07        1.36      3.11 o 
   0  11   5      309.97      315.20     15.32 o 
   1  11   5      678.01      736.54     22.11 o 
   2  11   5     2507.69     2547.63     65.98 o 
   3  11   5     1385.38     1549.30     43.53 o 
   4  11   5      687.98      702.11     30.84 o 
   5  11   5      992.41     1045.19     50.05 o 
   6  11   5     1324.92     1240.79     57.48 o 
   7  11   5        4.00       -1.91      8.34 o 
   8  11   5       33.30       54.46     14.45 o 
   9  11   5       32.46       36.93     16.11 o 
  10  11   5       84.98       57.94     20.85 o 
  11  11   5      133.70      134.90     40.77 o 
  12  11   5      197.14      144.51     37.10 o 
  13  11   5       50.29       22.70     18.59 o 
 -14  12   5       35.90       47.66     37.54 o 
 -13  12   5       14.99       22.81     18.18 o 
 -12  12   5      326.11      401.97     53.62 o 
 -11  12   5        0.03      -12.44     12.44 o 
 -10  12   5      189.73      159.79     32.72 o 
  -9  12   5      474.71      533.09     56.26 o 
  -8  12   5        9.46        7.39     10.47 o 
  -7  12   5      398.09      400.74     31.40 o 
  -6  12   5     1480.62     1396.83     41.66 o 
  -5  12   5       90.86       90.52      9.80 o 
  -4  12   5      962.77      913.39     31.52 o 
  -3  12   5       37.86       21.25      6.39 o 
  -2  12   5      146.66      154.17     13.17 o 
  -1  12   5       81.50      101.53     10.24 o 
   0  12   5      870.47      914.54     27.73 o 
   1  12   5      394.20      402.50     18.06 o 
   2  12   5     2892.92     2976.75     78.61 o 
   3  12   5      178.12      166.86     16.47 o 
   4  12   5     4366.19     3983.08    108.93 o 
   5  12   5     1899.50     1876.59     74.31 o 
   6  12   5     2055.70     1881.75     73.90 o 
   7  12   5        2.54       -3.79     12.42 o 
   8  12   5      266.68      228.22     28.51 o 
   9  12   5      535.65      524.62     44.96 o 
  10  12   5        0.93        6.54     13.55 o 
  11  12   5       29.91       29.43     11.46 o 
  12  12   5       14.05       39.13     25.73 o 
  13  12   5       21.87       46.02     35.00 o 
 -14  13   5      582.60      680.05     77.83 o 
 -13  13   5       12.33      -15.22     20.39 o 
 -12  13   5       49.91       95.82     27.25 o 
 -11  13   5      172.65      203.42     33.07 o 
 -10  13   5      359.46      345.01     47.65 o 
  -9  13   5      172.60      145.67     38.03 o 
  -8  13   5      396.24      349.28     30.43 o 
  -7  13   5      229.83      236.14     17.78 o 
  -6  13   5     3831.27     3918.39     65.78 o 
  -5  13   5       38.70       36.48      6.92 o 
  -4  13   5     1931.87     2004.22     64.60 o 
  -3  13   5      119.72       98.17     10.77 o 
  -2  13   5        1.39        3.11      4.07 o 
  -1  13   5     1451.44     1470.97     40.99 o 
   0  13   5      227.82      274.18     16.97 o 
   1  13   5      406.13      510.34     21.12 o 
   2  13   5      307.86      306.93     26.60 o 
   3  13   5      196.83      184.11     17.35 o 
   4  13   5     1610.60     1554.68     61.20 o 
   5  13   5       49.09       55.86     20.45 o 
   6  13   5     7350.61     7207.40    125.00 o 
   7  13   5        0.06       -1.29     10.75 o 
   8  13   5      805.48      777.18     53.26 o 
   9  13   5      154.99      105.63     27.87 o 
  10  13   5       19.81       21.57     14.73 o 
  11  13   5       45.24       32.86     17.15 o 
  12  13   5        0.43       12.75     66.08 o 
 -13  14   5        9.24       10.55     16.59 o 
 -12  14   5      149.60      123.42     45.35 o 
 -11  14   5      100.05       72.34     17.70 o 
 -10  14   5       69.78       59.67     23.82 o 
  -9  14   5      195.39      181.25     34.54 o 
  -8  14   5       96.55       86.38     22.77 o 
  -7  14   5      662.89      648.55     30.56 o 
  -6  14   5      249.12      280.53     18.40 o 
  -5  14   5      384.15      480.20     25.50 o 
  -4  14   5      255.02      253.60     18.11 o 
  -3  14   5       59.23       36.81      7.87 o 
  -2  14   5     1228.28     1200.74     36.14 o 
  -1  14   5      543.06      517.41     24.61 o 
   0  14   5      170.95      142.05     13.10 o 
   1  14   5     1356.40     1342.58     40.62 o 
   2  14   5     1503.50     1385.14     43.46 o 
   3  14   5     2553.75     2489.80     64.63 o 
   4  14   5      347.07      299.79     28.21 o 
   5  14   5      268.71      272.76     38.20 o 
   6  14   5       32.79       21.98     14.94 o 
   7  14   5       10.43       -3.68     10.58 o 
   8  14   5        7.06        8.10     12.08 o 
   9  14   5      554.45      561.89     47.75 o 
  10  14   5       56.61       56.99     16.42 o 
  11  14   5      228.17      264.33     35.57 o 
  12  14   5        2.75       77.03     48.56 o 
 -13  15   5       25.69      -42.02     42.02 o 
 -12  15   5      238.40      423.47     94.97 o 
 -11  15   5      174.96      224.27     31.96 o 
 -10  15   5      348.60      370.46     83.93 o 
  -9  15   5      550.86      635.28     72.70 o 
  -8  15   5       58.19       47.71     17.63 o 
  -7  15   5        6.05       11.07      5.86 o 
  -6  15   5        0.87       -0.37      7.08 o 
  -5  15   5      220.55      252.72     19.43 o 
  -4  15   5      719.57      721.52     41.84 o 
  -3  15   5     1347.45     1354.09     41.38 o 
  -2  15   5      160.07      124.44     12.83 o 
  -1  15   5      624.96      585.03     27.38 o 
   0  15   5       16.14       11.28      5.88 o 
   1  15   5       42.37       42.03      9.78 o 
   2  15   5      612.55      656.39     27.34 o 
   3  15   5     1373.31     1269.29     65.17 o 
   4  15   5      225.45      231.97     25.53 o 
   5  15   5      800.22      781.48    105.90 o 
   6  15   5        0.01       -1.77     12.91 o 
   7  15   5     1337.82     1415.25     71.87 o 
   8  15   5        1.12      -12.29     12.29 o 
   9  15   5       26.50       65.91     19.22 o 
  10  15   5       42.80       52.79     14.59 o 
  11  15   5       41.25       20.28     18.53 o 
 -12  16   5      126.38      109.80     52.74 o 
 -11  16   5        4.16       22.77     15.54 o 
 -10  16   5       44.64       76.33     25.06 o 
  -9  16   5      202.79      197.91     36.63 o 
  -8  16   5        0.09        9.86     13.43 o 
  -7  16   5       40.52       37.02     17.34 o 
  -6  16   5      106.86       84.08     14.39 o 
  -5  16   5     2700.78     2844.69     77.57 o 
  -4  16   5      447.24      492.64     32.45 o 
  -3  16   5      459.90      497.76     28.88 o 
  -2  16   5        9.14       -0.84     11.05 o 
  -1  16   5      151.80      125.57     27.94 o 
   0  16   5       69.58       75.22     10.88 o 
   1  16   5       21.27       14.63     11.20 o 
   2  16   5       27.24       32.70     11.87 o 
   3  16   5      655.60      631.81     38.33 o 
   4  16   5        9.91       -6.62     20.36 o 
   5  16   5       11.34       24.15     14.82 o 
   6  16   5        3.58       -1.23     10.96 o 
   7  16   5      187.47      183.83     26.82 o 
   8  16   5      125.77      132.87     25.09 o 
   9  16   5       30.41       26.44     21.05 o 
  10  16   5       15.91       26.14     16.63 o 
 -11  17   5        3.59       -5.02     21.12 o 
 -10  17   5        7.53       -2.58     24.88 o 
  -9  17   5       85.69      141.99     53.36 o 
  -8  17   5        1.57       35.78     25.47 o 
  -7  17   5      420.32      492.66     45.89 o 
  -6  17   5       13.46        5.29     16.23 o 
  -5  17   5       18.40       10.01      8.11 o 
  -4  17   5      116.84      128.81     17.18 o 
  -3  17   5      697.80      704.15     35.30 o 
  -2  17   5       27.71       44.83     12.39 o 
  -1  17   5       50.67       14.55     13.72 o 
   0  17   5      212.69      185.71     20.13 o 
   1  17   5      175.43      174.73     20.02 o 
   2  17   5       23.13        3.78      7.41 o 
   3  17   5      935.33      837.52     44.85 o 
   4  17   5      722.77      759.07     79.36 o 
   5  17   5      602.01      650.18     47.27 o 
   6  17   5        9.59       -1.23     11.84 o 
   7  17   5      102.57       63.79     17.66 o 
   8  17   5        7.75       44.67     16.51 o 
   9  17   5       98.96       92.42     21.55 o 
  10  17   5       37.43       23.39     23.23 o 
 -10  18   5       25.43       16.18     26.81 o 
  -9  18   5       71.87       61.03     42.88 o 
  -8  18   5       52.21       -3.01     22.92 o 
  -7  18   5       63.23       95.35     48.26 o 
  -6  18   5      300.04      301.99     50.71 o 
  -5  18   5      294.08      347.79     36.31 o 
  -4  18   5      514.02      518.65     39.53 o 
  -3  18   5      406.93      458.65     52.05 o 
  -2  18   5      223.07      224.86     36.22 o 
  -1  18   5        0.71        6.16     13.77 o 
   0  18   5      564.02      556.00     57.87 o 
   1  18   5       17.90       12.16     17.29 o 
   2  18   5       16.99       20.96     15.59 o 
   3  18   5       92.16       66.86     51.92 o 
   4  18   5      116.19      110.35     27.87 o 
   5  18   5       42.87       57.49     21.25 o 
   6  18   5      179.10      158.17     32.87 o 
   7  18   5      626.55      659.34     64.72 o 
   8  18   5       74.72      142.70     36.57 o 
   9  18   5      412.84      579.99     99.86 o 
  -9  19   5        0.04      -11.01     26.99 o 
  -8  19   5       35.26        6.70     18.31 o 
  -7  19   5      120.31       99.83     34.92 o 
  -6  19   5       51.53        9.20     33.02 o 
  -5  19   5       32.66       58.63     18.70 o 
  -4  19   5      934.78     1001.46     55.76 o 
  -3  19   5       10.95       10.33     20.50 o 
  -2  19   5      679.05      593.62     50.56 o 
  -1  19   5      113.42      125.77     24.59 o 
   0  19   5        0.07      -17.67     17.67 o 
   1  19   5      151.71      175.01     33.24 o 
   2  19   5      142.05      212.65     61.59 o 
   3  19   5        0.03       11.57     16.91 o 
   4  19   5      165.21      193.14     35.19 o 
   5  19   5       92.03       78.70     25.93 o 
   6  19   5      107.85      106.21     26.01 o 
   7  19   5        0.33      -20.19     20.19 o 
  -7  20   5       43.74       55.30     54.06 o 
  -6  20   5        9.94       26.76     44.62 o 
  -5  20   5      359.75      372.56     44.41 o 
  -4  20   5      489.63      417.90     56.72 o 
  -3  20   5        0.65        8.13     13.06 o 
  -2  20   5        0.47        1.70     12.45 o 
  -1  20   5        6.46       11.08     11.02 o 
   0  20   5      272.33      254.16     52.53 o 
   1  20   5       56.18       45.66     34.61 o 
   2  20   5      263.68      257.58     41.52 o 
   3  20   5      123.04       80.88     21.89 o 
   4  20   5        0.72       -9.18     17.05 o 
   5  20   5       86.99       67.51     24.97 o 
   6  20   5        1.12      -18.11     19.41 o 
  -5  21   5       83.75      116.88     53.36 o 
  -4  21   5      835.66      716.35    152.70 o 
  -3  21   5      395.15      407.48     85.02 o 
  -2  21   5      108.40      136.00     24.53 o 
  -1  21   5      103.46      108.86     24.49 o 
   0  21   5      886.27     1032.07     70.71 o 
   1  21   5        0.73      -12.31     32.25 o 
   2  21   5       64.55       59.48     35.07 o 
   3  21   5      190.06      154.79     36.26 o 
   4  21   5       20.69       77.42    137.80 o 
  -1  22   5       15.52      -17.64     18.91 o 
   0  22   5        8.36        7.53     12.08 o 
 -17   0   6       15.52      -27.89     34.32 o 
 -16   0   6        2.18      -38.95     38.95 o 
 -15   0   6       26.58       -8.96     34.15 o 
 -14   0   6       11.96      -17.77     31.62 o 
 -13   0   6      259.43      286.17     64.24 o 
 -12   0   6       42.58      113.61     42.79 o 
 -11   0   6     1366.19     1314.39    123.77 o 
 -10   0   6     1051.80     1180.09    111.09 o 
  -9   0   6       56.02       57.35     18.07 o 
  -8   0   6     4551.83     4761.63    139.19 o 
  -7   0   6       52.34       57.15     16.04 o 
  -6   0   6     1729.71     3921.48    284.93 o 
  -5   0   6     7451.69     7423.32    101.18 o 
  -4   0   6    55124.51    59120.22    268.92 o 
  -3   0   6        0.57       23.70      5.30 o 
  -2   0   6    32541.71    31757.12    238.27 o 
  -1   0   6      638.57      738.86     23.60 o 
   0   0   6    38189.91    37898.38    246.76 o 
   1   0   6     3326.03     3321.15     58.88 o 
   2   0   6     5666.54     5835.61     83.69 o 
   3   0   6      510.57      526.07     27.90 o 
   4   0   6    14531.91    17666.12    171.15 o 
   5   0   6      939.16     1103.65     56.13 o 
   6   0   6     3382.20     3710.72    108.70 o 
   7   0   6     2197.72     2499.62     94.06 o 
   8   0   6     3855.03     4184.23    198.77 o 
   9   0   6        2.11       -5.37     17.65 o 
  10   0   6       40.00        8.80     23.12 o 
  11   0   6       26.27       -2.66     25.07 o 
  12   0   6      182.88      294.23     67.29 o 
  13   0   6        2.73       19.44     30.67 o 
  14   0   6      177.94      102.93     48.12 o 
  15   0   6       11.32       49.20     28.69 o 
 -17   1   6      561.53      617.18     79.99 o 
 -16   1   6      109.10      141.90     51.42 o 
 -15   1   6      412.90      424.91     61.38 o 
 -14   1   6      204.24      205.45     41.09 o 
 -13   1   6       72.45       36.05     18.50 o 
 -12   1   6       48.92       30.01     19.73 o 
 -11   1   6       49.91       57.48     21.46 o 
 -10   1   6     6017.44     5886.61    175.36 o 
  -9   1   6     5685.91     5591.97    130.42 o 
  -8   1   6      207.91      242.07     22.26 o 
  -7   1   6     3669.42     3854.09     82.96 o 
  -6   1   6        3.97        5.42      4.29 o 
  -5   1   6        0.20        4.91      4.07 o 
  -4   1   6     2817.98     2924.83     79.91 o 
  -3   1   6     1273.36     1303.51     24.53 o 
  -2   1   6     2152.46     2283.53     46.41 o 
  -1   1   6      411.40      350.70     14.65 o 
   0   1   6      185.91      185.85      9.94 o 
   1   1   6      291.86      311.73     13.00 o 
   2   1   6     3586.14     3488.03     49.00 o 
   3   1   6       29.58       29.22      5.88 o 
   4   1   6     1490.89     1252.75     50.09 o 
   5   1   6      896.94      969.92     30.66 o 
   6   1   6      235.22      259.81     20.54 o 
   7   1   6      117.54      113.69     13.35 o 
   8   1   6      879.15      882.70     65.20 o 
   9   1   6      164.78      160.93     39.26 o 
  10   1   6      907.26      917.30     74.10 o 
  11   1   6       30.25        1.72     13.12 o 
  12   1   6      346.86      364.56     53.26 o 
  13   1   6      255.90      236.81     45.63 o 
  14   1   6        1.69      124.77    216.99 o 
  15   1   6       12.09        1.83     23.26 o 
 -17   2   6       57.06       20.54     69.19 o 
 -16   2   6       32.93       25.28     28.63 o 
 -15   2   6       24.08       35.09     22.12 o 
 -14   2   6      239.69      171.59     64.73 o 
 -13   2   6      163.36      226.75     41.75 o 
 -12   2   6      828.79      746.42     50.48 o 
 -11   2   6     1313.48     1348.93     68.99 o 
 -10   2   6       36.16       71.95     23.43 o 
  -9   2   6      422.04      427.22     36.29 o 
  -8   2   6      458.95      469.34     31.43 o 
  -7   2   6       90.46       95.74     10.89 o 
  -6   2   6      221.87      198.84     13.20 o 
  -5   2   6      312.20      389.60     15.23 o 
  -4   2   6      788.40      772.17     20.14 o 
  -3   2   6     1604.15     1546.11     36.96 o 
  -2   2   6     1035.72     1018.03     18.96 o 
  -1   2   6      159.74      115.07     10.14 o 
   0   2   6    11400.06    11450.24     91.55 o 
   1   2   6     6142.71     6062.73     58.26 o 
   2   2   6      699.30      734.51     27.92 o 
   3   2   6     1315.72     1441.64     35.03 o 
   4   2   6     7720.45     8882.34    106.41 o 
   5   2   6      176.28      286.89     16.84 o 
   6   2   6      480.19      476.86     25.48 o 
   7   2   6       31.02       25.29      7.27 o 
   8   2   6        3.28       11.26     28.75 o 
   9   2   6        7.67        5.44     31.12 o 
  10   2   6        1.72       31.32     19.52 o 
  11   2   6      215.27      251.68     40.78 o 
  12   2   6        2.52        6.20     15.02 o 
  13   2   6      108.15      141.80     37.78 o 
  14   2   6      223.39      311.15     55.59 o 
  15   2   6       92.19      108.16     26.83 o 
 -17   3   6      446.10      398.80     64.81 o 
 -16   3   6      140.63      120.80     43.88 o 
 -15   3   6        0.72      -11.89     21.53 o 
 -14   3   6       15.65       26.87     17.42 o 
 -13   3   6      223.84      168.17     36.61 o 
 -12   3   6     1014.11      959.45     48.49 o 
 -11   3   6     3605.45     3537.54     86.92 o 
 -10   3   6      752.94      730.13     39.14 o 
  -9   3   6     2719.14     2726.99     61.18 o 
  -8   3   6       67.00       68.01      8.67 o 
  -7   3   6     3407.91     3663.07     54.76 o 
  -6   3   6       53.30      144.23     22.15 o 
  -5   3   6     2782.98     2908.35     64.99 o 
  -4   3   6      889.64      871.81     21.13 o 
  -3   3   6      143.64      226.72      9.42 o 
  -2   3   6      392.77      440.88     12.69 o 
  -1   3   6      536.58      457.47     17.73 o 
   0   3   6     2661.94     2585.86     78.92 o 
   1   3   6    14202.77    14445.49     90.10 o 
   2   3   6       10.15       17.43      3.99 o 
   3   3   6     5837.73     5747.57     70.50 o 
   4   3   6      748.86      876.25     27.36 o 
   5   3   6       64.07       90.69      9.90 o 
   6   3   6      438.40      479.62     25.32 o 
   7   3   6      329.75      349.77     25.86 o 
   8   3   6       48.41       68.76     23.21 o 
   9   3   6      102.34       86.87     29.97 o 
  10   3   6        0.86      -20.88     25.83 o 
  11   3   6       88.89      115.42     30.35 o 
  12   3   6       96.38       65.49     25.20 o 
  13   3   6      218.50      172.55     38.71 o 
  14   3   6      198.39      216.05     51.88 o 
  15   3   6      307.07      389.31     64.51 o 
 -17   4   6       22.32      167.44    116.39 o 
 -16   4   6       15.94       21.88     18.66 o 
 -15   4   6       24.68       34.10     77.30 o 
 -14   4   6      414.00      465.33     62.09 o 
 -13   4   6     1579.31     1506.59    104.37 o 
 -12   4   6       55.51       47.66     11.10 o 
 -11   4   6      149.47      112.41     25.73 o 
 -10   4   6      461.08      413.88     24.96 o 
  -9   4   6     1866.53     1727.42     40.70 o 
  -8   4   6      381.09      358.28     30.38 o 
  -7   4   6      570.59      627.54     37.78 o 
  -6   4   6     1787.52     2027.54     62.68 o 
  -5   4   6      531.56      649.32     28.63 o 
  -4   4   6        0.52        5.35      4.04 o 
  -3   4   6     3002.94     3027.22     38.46 o 
  -2   4   6        3.35       12.20      2.77 o 
  -1   4   6      666.03      639.50     22.05 o 
   0   4   6        6.96        4.54      2.68 o 
   1   4   6     8764.17     8985.85     70.00 o 
   2   4   6      980.55     1012.57     27.00 o 
   3   4   6      145.39      161.21     16.31 o 
   4   4   6      125.44      186.92     12.92 o 
   5   4   6     1685.45     1610.58     42.94 o 
   6   4   6       50.72       83.73     11.16 o 
   7   4   6     2011.40     2076.31     62.26 o 
   8   4   6      623.48      502.42     39.41 o 
   9   4   6       42.36       20.11     13.68 o 
  10   4   6      392.23      298.07     44.73 o 
  11   4   6      832.65      760.24     73.52 o 
  12   4   6       96.58      159.14     36.85 o 
  13   4   6       99.74       96.55     33.54 o 
  14   4   6       56.00       66.99     29.67 o 
  15   4   6      144.20      166.02     42.91 o 
 -17   5   6       23.88       32.09     42.39 o 
 -16   5   6      251.41      251.08     50.53 o 
 -15   5   6        3.87       29.95     32.11 o 
 -14   5   6      161.92      117.77     31.64 o 
 -13   5   6      353.84      342.96     50.23 o 
 -12   5   6      553.95      503.07     42.53 o 
 -11   5   6       11.21       19.70     11.17 o 
 -10   5   6     1061.18      807.83    150.74 o 
  -9   5   6       20.18       10.07      9.48 o 
  -8   5   6     1691.28     1572.96     64.29 o 
  -7   5   6      950.00     1080.44     49.39 o 
  -6   5   6     3416.89     3504.35    106.73 o 
  -5   5   6     2636.05     2864.55     66.76 o 
  -4   5   6       76.46       74.88      9.33 o 
  -3   5   6      211.06      222.45     24.63 o 
  -2   5   6      165.49       88.70     12.41 o 
  -1   5   6    21720.20    22581.84    185.19 o 
   0   5   6      156.56       79.50     14.91 o 
   1   5   6    10467.52    10728.95    102.42 o 
   2   5   6      405.04      346.19     17.15 o 
   3   5   6     4061.31     4376.47     62.22 o 
   4   5   6      773.29      887.97     30.57 o 
   5   5   6     3286.59     3566.61     75.60 o 
   6   5   6      353.78      359.73     28.28 o 
   7   5   6        0.65        2.87      7.52 o 
   8   5   6      204.50      182.99     24.05 o 
   9   5   6        0.27      -21.78     27.64 o 
  10   5   6        6.37        1.53     32.77 o 
  11   5   6      526.24      650.82     68.33 o 
  12   5   6       79.04      135.14     34.92 o 
  13   5   6      525.89      512.08     67.26 o 
  14   5   6      288.78      312.98     54.68 o 
  15   5   6       11.69        6.97     19.92 o 
 -16   6   6       51.30       17.48     35.43 o 
 -15   6   6        5.19      -11.27     15.85 o 
 -14   6   6       75.27       64.15     20.60 o 
 -13   6   6       46.70       70.86     24.86 o 
 -12   6   6       33.66        9.37     21.45 o 
 -11   6   6      204.87      109.04     25.99 o 
 -10   6   6       13.41        5.05     15.40 o 
  -9   6   6      478.71      469.66     37.90 o 
  -8   6   6      295.82      215.61     24.06 o 
  -7   6   6        4.01        6.26      8.14 o 
  -6   6   6     3203.68     3369.88     79.51 o 
  -5   6   6      687.88      718.03     33.32 o 
  -4   6   6     2796.45     2630.46    119.74 o 
  -3   6   6        8.51       71.49      6.62 o 
  -2   6   6     1627.30     1965.85    114.48 o 
  -1   6   6      162.45      171.51     50.85 o 
   0   6   6       16.53       45.34     22.51 o 
   1   6   6    13327.82    13341.27    194.68 o 
   2   6   6     2244.89     2280.57     41.68 o 
   3   6   6      289.94      312.01     17.39 o 
   4   6   6     2358.26     2460.37     52.15 o 
   5   6   6      432.23      403.83     22.66 o 
   6   6   6     1058.57     1014.57     42.65 o 
   7   6   6      370.55      367.47     26.96 o 
   8   6   6      330.15      288.19     30.86 o 
   9   6   6        2.70       17.93     12.30 o 
  10   6   6       28.80       18.48     14.50 o 
  11   6   6        3.83       -2.37     16.20 o 
  12   6   6      114.85       97.20     29.83 o 
  13   6   6      103.98      115.02     63.26 o 
  14   6   6      365.99      308.73     54.77 o 
  15   6   6       14.75       10.15     17.60 o 
 -16   7   6        1.55      -10.10     41.09 o 
 -15   7   6       34.35       21.03     16.57 o 
 -14   7   6       55.42       55.11     21.03 o 
 -13   7   6        3.53       14.03     17.72 o 
 -12   7   6      605.57      633.74     65.61 o 
 -11   7   6        0.65        7.64     19.07 o 
 -10   7   6     1157.74     1059.98     75.26 o 
  -9   7   6      380.15      330.77     31.91 o 
  -8   7   6      418.96      354.52     31.02 o 
  -7   7   6      568.29      512.15     33.72 o 
  -6   7   6       16.70        8.59      5.31 o 
  -5   7   6      634.54      606.12     49.77 o 
  -4   7   6      395.65      341.92     16.04 o 
  -3   7   6        7.13        0.81      5.21 o 
  -2   7   6      808.12      747.63     74.19 o 
  -1   7   6     2485.79     2408.57    129.68 o 
   0   7   6    13286.17    14103.76    416.06 o 
   1   7   6     1142.85     1164.91     46.23 o 
   2   7   6      389.83      367.58     17.17 o 
   3   7   6       95.75       79.35      9.29 o 
   4   7   6        0.16        0.94      4.28 o 
   5   7   6       73.15       66.93     10.09 o 
   6   7   6      461.56      475.97     29.74 o 
   7   7   6     6399.04     6337.40    130.59 o 
   8   7   6     1261.71     1163.85     61.26 o 
   9   7   6       98.87       81.66     16.44 o 
  10   7   6       98.92       62.38     17.60 o 
  11   7   6      240.63      235.98     42.79 o 
  12   7   6        0.07      -18.68     18.68 o 
  13   7   6      172.96      119.06     34.94 o 
  14   7   6      156.36      161.49     40.30 o 
  15   7   6      122.70       51.52     47.60 o 
 -16   8   6       90.85       72.65     29.96 o 
 -15   8   6        0.05      -14.05     24.44 o 
 -14   8   6      102.26       73.56     36.94 o 
 -13   8   6      154.99      194.60     39.82 o 
 -12   8   6        0.41      -21.12     21.12 o 
 -11   8   6       57.11       44.04     22.60 o 
 -10   8   6        0.75       -6.73     19.97 o 
  -9   8   6       72.58       51.52     13.02 o 
  -8   8   6       13.65        1.41      7.29 o 
  -7   8   6       89.62      106.01     16.34 o 
  -6   8   6      319.11      307.68     31.88 o 
  -5   8   6        0.27       -1.62      6.81 o 
  -4   8   6     4248.20     4313.75     66.95 o 
  -3   8   6      461.19      515.06     26.39 o 
  -2   8   6      661.81      705.82     74.75 o 
  -1   8   6     2213.39     2285.51    131.02 o 
   0   8   6      450.18      415.39     31.44 o 
   1   8   6      103.51       82.23      6.45 o 
   2   8   6       74.97       59.27      7.01 o 
   3   8   6       22.57        6.56      4.82 o 
   4   8   6     1433.96     1630.83     41.12 o 
   5   8   6        0.04       -9.36      9.36 o 
   6   8   6     1092.85     1057.67     44.34 o 
   7   8   6      176.44      185.03     20.40 o 
   8   8   6       48.71       26.61     17.54 o 
   9   8   6        0.95        8.01     13.30 o 
  10   8   6        3.05      -14.86     14.86 o 
  11   8   6       22.60       20.47     20.21 o 
  12   8   6      350.19      522.01     66.78 o 
  13   8   6      684.66      740.54     81.86 o 
  14   8   6       17.58       11.06     17.76 o 
 -16   9   6      283.70      320.57     75.36 o 
 -15   9   6       36.73        7.96     15.11 o 
 -14   9   6      278.88      300.14     51.06 o 
 -13   9   6        4.11       18.15     16.51 o 
 -12   9   6      284.19      285.79     83.54 o 
 -11   9   6       62.80       57.73     21.03 o 
 -10   9   6      411.67      437.71     49.73 o 
  -9   9   6       13.44       21.50     12.02 o 
  -8   9   6     3548.85     3536.70    104.65 o 
  -7   9   6        2.79        1.62      6.38 o 
  -6   9   6      325.98      339.60     25.20 o 
  -5   9   6       55.20       49.10      9.23 o 
  -4   9   6     1382.63     1472.75     39.42 o 
  -3   9   6      445.62      545.04     27.85 o 
  -2   9   6       40.48       37.00     21.44 o 
  -1   9   6       31.54       32.85     14.42 o 
   0   9   6       82.10      134.90     22.48 o 
   1   9   6      729.65      705.42     26.04 o 
   2   9   6      175.34      202.39     12.87 o 
   3   9   6      192.93      204.73     13.63 o 
   4   9   6       37.44       23.91      6.40 o 
   5   9   6     1271.67     1198.99     46.19 o 
   6   9   6     2153.53     2204.85     74.75 o 
   7   9   6      171.00      152.33     18.46 o 
   8   9   6     2838.54     2846.59    105.00 o 
   9   9   6     1168.11     1169.28     80.64 o 
  10   9   6        0.04       -4.43     11.32 o 
  11   9   6      425.23      457.90     59.48 o 
  12   9   6        0.01       -3.28     15.23 o 
  13   9   6        2.10      -24.08     24.08 o 
  14   9   6      305.29      308.95     55.89 o 
 -15  10   6        9.45       16.22     17.63 o 
 -14  10   6       54.74       53.65     43.57 o 
 -13  10   6       65.85       71.85     18.60 o 
 -12  10   6     1048.18     1080.93     86.90 o 
 -11  10   6      255.01      267.05     51.97 o 
 -10  10   6      501.81      497.34     54.03 o 
  -9  10   6      337.93      306.08     30.97 o 
  -8  10   6       12.68        6.25      9.21 o 
  -7  10   6      915.82     1006.08     47.71 o 
  -6  10   6      383.63      436.29     25.24 o 
  -5  10   6      130.99      129.15     11.09 o 
  -4  10   6     2562.65     2624.34     45.18 o 
  -3  10   6      884.96      822.31     35.27 o 
  -2  10   6       79.20       77.77     24.49 o 
  -1  10   6        9.50       -0.06      8.00 o 
   0  10   6      846.80      862.19     47.79 o 
   1  10   6     2971.60     2811.73     85.96 o 
   2  10   6        3.17        0.58      4.99 o 
   3  10   6      184.11      162.97     13.89 o 
   4  10   6        2.51        0.56     13.11 o 
   5  10   6     6760.29     6653.40    125.31 o 
   6  10   6      253.20      268.34     26.31 o 
   7  10   6      395.21      388.00     29.59 o 
   8  10   6      143.38      122.04     21.78 o 
   9  10   6       27.21       35.91     14.70 o 
  10  10   6      188.51      146.74     24.92 o 
  11  10   6      224.13      213.14     37.19 o 
  12  10   6      303.68      299.49     52.51 o 
  13  10   6      595.24      657.21     78.22 o 
  14  10   6       25.01        2.06     44.40 o 
 -15  11   6        6.13       12.56     20.06 o 
 -14  11   6       23.10       18.34     16.32 o 
 -13  11   6        9.59        7.63     25.08 o 
 -12  11   6        3.02        3.98     26.58 o 
 -11  11   6      884.39     1022.47     80.76 o 
 -10  11   6     1288.12     1370.08     88.82 o 
  -9  11   6      104.33       99.74     18.50 o 
  -8  11   6     1080.99     1089.61     47.10 o 
  -7  11   6     4934.55     4891.67     91.61 o 
  -6  11   6        0.08        8.39      6.24 o 
  -5  11   6      513.14      493.07     22.10 o 
  -4  11   6      758.90      839.16     28.76 o 
  -3  11   6      864.33      760.06     61.48 o 
  -2  11   6       71.44       84.69     10.00 o 
  -1  11   6      537.41      569.28     40.73 o 
   0  11   6       21.51       10.88     10.40 o 
   1  11   6     3616.63     3565.52     40.91 o 
   2  11   6       13.54       12.49      5.21 o 
   3  11   6     5058.06     5272.23     84.68 o 
   4  11   6        8.92        6.33      7.91 o 
   5  11   6      496.47      438.24     32.76 o 
   6  11   6      567.73      483.81     43.55 o 
   7  11   6       38.54       44.40     11.61 o 
   8  11   6       38.04       10.64     10.79 o 
   9  11   6      439.96      423.49     40.52 o 
  10  11   6       37.21       13.83     16.65 o 
  11  11   6       98.71      110.88     27.40 o 
  12  11   6       10.17       45.27     24.18 o 
  13  11   6       32.94       36.42     23.35 o 
 -14  12   6      114.07      105.52     31.81 o 
 -13  12   6      167.92      197.71     40.16 o 
 -12  12   6      568.52      679.01     70.05 o 
 -11  12   6      155.93      128.99     31.02 o 
 -10  12   6      119.44      141.54     28.89 o 
  -9  12   6      479.07      518.01     52.50 o 
  -8  12   6      173.84      179.18     21.48 o 
  -7  12   6      701.01      649.53     65.30 o 
  -6  12   6       51.09       62.13      9.31 o 
  -5  12   6      110.85      105.38      9.33 o 
  -4  12   6      407.22      448.18     20.73 o 
  -3  12   6      855.41      985.20     34.67 o 
  -2  12   6       21.18       10.84      5.02 o 
  -1  12   6       20.72       -1.34     12.48 o 
   0  12   6       72.17       70.84     19.85 o 
   1  12   6     1798.58     1740.19     48.37 o 
   2  12   6       56.08       49.64      9.00 o 
   3  12   6     2243.57     2389.46     58.17 o 
   4  12   6        6.90        8.09      5.42 o 
   5  12   6     1388.32     1461.54     60.81 o 
   6  12   6     1278.86     1132.42     56.26 o 
   7  12   6      626.65      675.29     39.60 o 
   8  12   6      307.20      277.87     33.00 o 
   9  12   6        0.87       31.47     16.66 o 
  10  12   6      368.50      348.61     39.97 o 
  11  12   6      230.16      323.90     38.96 o 
  12  12   6      108.26      136.86     36.30 o 
  13  12   6     1062.86     1117.07    104.42 o 
 -14  13   6       50.02       74.75     41.59 o 
 -13  13   6       22.01       -2.88     19.87 o 
 -12  13   6       19.89        7.94     16.23 o 
 -11  13   6        0.28       17.62     14.01 o 
 -10  13   6       95.17      103.50     26.48 o 
  -9  13   6     1524.48     1517.91     71.71 o 
  -8  13   6        1.05      -21.29     21.29 o 
  -7  13   6      510.06      469.82     36.11 o 
  -6  13   6        5.49        6.49      6.17 o 
  -5  13   6       26.15       10.18     10.26 o 
  -4  13   6       84.57       76.78      8.90 o 
  -3  13   6      477.30      438.56     36.65 o 
  -2  13   6      688.60      672.35     30.32 o 
  -1  13   6        0.19       -3.76      5.10 o 
   0  13   6      137.85      106.77      8.79 o 
   1  13   6     1620.79     1623.27     37.75 o 
   2  13   6       50.36       54.31      7.64 o 
   3  13   6      549.96      603.97     30.14 o 
   4  13   6      423.48      407.43     56.67 o 
   5  13   6      140.76      150.01     27.20 o 
   6  13   6       15.06       18.30     11.23 o 
   7  13   6      110.07       63.37     16.69 o 
   8  13   6       12.66       22.98     12.79 o 
   9  13   6      120.33      150.47     25.82 o 
  10  13   6       20.06       18.51     18.44 o 
  11  13   6      107.18       87.34     20.92 o 
  12  13   6       71.03       57.04     18.73 o 
 -13  14   6      726.56      765.56    124.89 o 
 -12  14   6       50.12       23.55     46.71 o 
 -11  14   6      155.46      198.79     37.42 o 
 -10  14   6       47.24       60.20     22.90 o 
  -9  14   6      128.04      124.18     22.25 o 
  -8  14   6      208.84      224.41     42.32 o 
  -7  14   6       88.83       59.68     29.14 o 
  -6  14   6      165.57      211.08     14.57 o 
  -5  14   6       22.13       22.05      6.93 o 
  -4  14   6       74.09       66.09      9.12 o 
  -3  14   6      362.19      359.25     19.16 o 
  -2  14   6      210.91      200.83     12.64 o 
  -1  14   6      624.56      672.55     22.45 o 
   0  14   6     1493.12     1424.70     41.00 o 
   1  14   6      575.10      519.56     21.22 o 
   2  14   6      278.56      254.68     16.81 o 
   3  14   6      517.64      452.84     26.69 o 
   4  14   6      517.89      515.93     35.79 o 
   5  14   6      951.73      961.93     51.61 o 
   6  14   6      547.61      564.86     43.56 o 
   7  14   6      119.09       70.54     17.74 o 
   8  14   6      206.21      246.04     32.04 o 
   9  14   6      169.43      127.83     22.68 o 
  10  14   6        0.83        5.25      9.59 o 
  11  14   6      133.54      193.05     49.59 o 
 -12  15   6       23.91       -6.44     28.07 o 
 -11  15   6      448.25      459.43     94.81 o 
 -10  15   6       20.14      -21.03     29.93 o 
  -9  15   6      730.73      823.17     53.98 o 
  -8  15   6        6.31        5.58     10.31 o 
  -7  15   6       67.48       39.91     13.00 o 
  -6  15   6       26.73       32.21      8.65 o 
  -5  15   6      379.58      399.81     27.83 o 
  -4  15   6      288.44      296.14     18.61 o 
  -3  15   6      843.84      849.37     28.73 o 
  -2  15   6      119.28       84.70      9.10 o 
  -1  15   6      870.84      834.29     26.76 o 
   0  15   6      273.42      262.05     19.10 o 
   1  15   6      412.51      399.39     19.54 o 
   2  15   6     3705.83     3589.22     61.53 o 
   3  15   6        1.31       -0.25      9.80 o 
   4  15   6     1108.62     1211.97     79.94 o 
   5  15   6      113.43       90.66     22.17 o 
   6  15   6      129.01      153.08     23.31 o 
   7  15   6      559.46      526.86     57.64 o 
   8  15   6       39.03       27.90     21.39 o 
   9  15   6        2.66        7.60     10.26 o 
  10  15   6      130.37      145.67     30.14 o 
  11  15   6      213.82      201.34     41.92 o 
 -12  16   6      274.10      181.10     67.16 o 
 -11  16   6      732.55      585.73    107.17 o 
 -10  16   6       49.01       -5.23     30.59 o 
  -9  16   6        7.49       12.35     15.23 o 
  -8  16   6      327.36      323.55     37.91 o 
  -7  16   6      139.94      124.67     22.94 o 
  -6  16   6      855.40      852.79     46.52 o 
  -5  16   6     1037.80     1108.43     47.17 o 
  -4  16   6       25.95       14.85      9.12 o 
  -3  16   6       52.17       54.03     10.01 o 
  -2  16   6       19.44       14.24      8.76 o 
  -1  16   6       49.64       24.51     21.29 o 
   0  16   6      216.72      222.94     18.31 o 
   1  16   6        9.48       10.13      5.64 o 
   2  16   6      195.69      214.75     21.52 o 
   3  16   6      224.83      232.13     18.97 o 
   4  16   6      989.22      968.54     74.08 o 
   5  16   6      333.11      350.44     45.65 o 
   6  16   6        9.02       21.77     10.96 o 
   7  16   6        1.43        2.16     10.81 o 
   8  16   6        7.82       38.72     16.78 o 
   9  16   6       65.97       29.65     21.38 o 
  10  16   6      190.66      183.25     30.87 o 
 -11  17   6        1.38       -6.94     29.57 o 
 -10  17   6       48.55      -32.39     32.39 o 
  -9  17   6       60.92       43.55     28.75 o 
  -8  17   6      399.84      369.18     57.30 o 
  -7  17   6       15.91       17.72     32.49 o 
  -6  17   6      476.35      460.82     59.78 o 
  -5  17   6       33.96       14.12     11.14 o 
  -4  17   6      899.61      857.48     57.08 o 
  -3  17   6       72.92       87.99     18.59 o 
  -2  17   6      918.48      894.16     73.99 o 
  -1  17   6        2.64       -6.06     15.26 o 
   0  17   6      290.98      388.98     53.80 o 
   1  17   6        8.04        5.16     12.30 o 
   2  17   6     1233.76     1265.26     85.21 o 
   3  17   6      220.41       69.82     64.28 o 
   4  17   6       13.28       11.97     13.94 o 
   5  17   6      194.60      202.11     34.70 o 
   6  17   6        5.61       -2.69     10.51 o 
   7  17   6      198.39      116.50     30.47 o 
   8  17   6      210.85      241.37     39.24 o 
   9  17   6       31.76       17.38     33.22 o 
 -10  18   6       70.89       45.32     59.14 o 
  -9  18   6       28.01       26.43     22.54 o 
  -8  18   6      227.80      232.00    123.06 o 
  -7  18   6       28.76       14.05     36.02 o 
  -6  18   6      168.57      182.53     73.52 o 
  -5  18   6       19.85       22.72     19.29 o 
  -4  18   6      102.08       68.22     16.03 o 
  -3  18   6      326.99      278.09     33.09 o 
  -2  18   6      259.60      284.42     33.68 o 
  -1  18   6      190.86      139.09     55.50 o 
   0  18   6       28.17       56.96     21.83 o 
   1  18   6       16.45       -6.93     17.49 o 
   2  18   6      669.72      573.53     59.20 o 
   3  18   6       40.75       33.95     18.28 o 
   4  18   6      164.43      227.70     37.93 o 
   5  18   6      148.72      175.85     34.20 o 
   6  18   6      439.30      437.54     52.88 o 
   7  18   6       41.35       60.03     26.47 o 
   8  18   6        5.92       14.86     12.61 o 
  -9  19   6       28.48       14.27     28.23 o 
  -8  19   6        0.68      -16.56     22.55 o 
  -7  19   6       37.47       11.20     19.56 o 
  -6  19   6       50.91       45.30     44.36 o 
  -5  19   6       21.36      -16.41     16.41 o 
  -4  19   6      111.59       82.59     25.57 o 
  -3  19   6       18.31        9.58     11.83 o 
  -2  19   6       12.42       33.73     15.76 o 
  -1  19   6      280.35      245.07     40.43 o 
   0  19   6      326.13      367.89     88.08 o 
   1  19   6       85.22       58.39     31.32 o 
   2  19   6       62.43       29.97     29.50 o 
   3  19   6       19.72        1.71     15.99 o 
   4  19   6      286.17      175.85     37.05 o 
   5  19   6        0.86       -8.57     21.07 o 
   6  19   6       85.98      104.28     28.21 o 
   7  19   6        0.43       12.32     23.55 o 
  -7  20   6        0.14        6.18     25.99 o 
  -6  20   6       91.89       67.84     24.73 o 
  -5  20   6        1.44       12.58     13.89 o 
  -4  20   6        2.28      -18.50     37.80 o 
  -3  20   6     1048.22     1053.23    101.31 o 
  -2  20   6        0.51        7.68     15.32 o 
  -1  20   6      329.45      415.74     44.09 o 
   0  20   6      188.03      177.18     36.66 o 
   1  20   6      386.96      418.75     52.58 o 
   2  20   6        5.32        7.42     15.77 o 
   3  20   6        4.47       -6.72     39.43 o 
   4  20   6        1.96       18.07     17.40 o 
   5  20   6       46.80       74.23     25.53 o 
  -5  21   6      342.08      359.84     53.10 o 
  -4  21   6      152.29      120.59     59.13 o 
  -3  21   6      255.00      210.12     41.43 o 
  -2  21   6        0.15      -40.38     43.80 o 
  -1  21   6      529.49      582.36     53.74 o 
   0  21   6      103.70       92.75     33.90 o 
   1  21   6      129.17      138.83     32.25 o 
   2  21   6      424.37      569.58     64.44 o 
   3  21   6       68.35       90.14     44.29 o 
 -17   1   7        6.96        7.00     23.36 o 
 -16   1   7       42.83       18.28     40.11 o 
 -15   1   7       87.73       54.17     26.70 o 
 -14   1   7       56.47       33.23     18.33 o 
 -13   1   7      461.39      477.15     82.17 o 
 -12   1   7       56.24       51.34     23.54 o 
 -11   1   7       44.96       23.88     14.79 o 
 -10   1   7        0.37       -2.81     20.33 o 
  -9   1   7      410.11      492.51     39.48 o 
  -8   1   7      268.68      322.65     20.51 o 
  -7   1   7     2947.10     3164.00     53.44 o 
  -6   1   7       15.46       37.18     11.72 o 
  -5   1   7     1448.65     1366.71     31.15 o 
  -4   1   7     1799.69     1697.13     29.82 o 
  -3   1   7      887.38      877.24     19.53 o 
  -2   1   7     1110.97     1150.44     22.12 o 
  -1   1   7     4520.79     4775.25     66.27 o 
   0   1   7      230.73      243.10     11.32 o 
   1   1   7        0.40        2.77      3.09 o 
   2   1   7     1696.65     1927.11     36.14 o 
   3   1   7     4109.18     4159.83     57.00 o 
   4   1   7      435.84      586.44     23.15 o 
   5   1   7      499.36      579.39     38.42 o 
   6   1   7     2486.59     2716.21     75.24 o 
   7   1   7      329.99      351.29     31.14 o 
   8   1   7       98.53       87.47     35.04 o 
   9   1   7       32.76       32.12     19.34 o 
  10   1   7       53.65       32.56     17.63 o 
  11   1   7       18.81      -12.89     15.78 o 
  12   1   7       68.75       64.01     31.09 o 
  13   1   7        7.65       12.75     13.36 o 
  14   1   7        6.02      589.96    775.72 o 
  15   1   7       71.88      138.71     36.02 o 
 -17   2   7      111.89       49.20     19.10 o 
 -16   2   7        0.22      -14.67     23.63 o 
 -15   2   7       12.67        0.53     19.16 o 
 -14   2   7        0.06       -0.21     17.18 o 
 -13   2   7       39.38       33.25     17.14 o 
 -12   2   7      532.74      475.40     35.23 o 
 -11   2   7      217.31      159.21     33.23 o 
 -10   2   7       51.43       41.67     19.69 o 
  -9   2   7     1173.19     1082.63     57.39 o 
  -8   2   7      354.54      373.69     20.85 o 
  -7   2   7     6787.79     6998.69     83.40 o 
  -6   2   7     2329.64     2677.05     43.86 o 
  -5   2   7     9524.63    10224.15     81.00 o 
  -4   2   7      104.82      105.40      7.42 o 
  -3   2   7      310.33      307.40     11.42 o 
  -2   2   7      714.27      671.84     16.75 o 
  -1   2   7     1054.05     1057.63     21.01 o 
   0   2   7      143.79      122.27     12.35 o 
   1   2   7      208.23      174.97      9.86 o 
   2   2   7    10580.04    10837.06     85.90 o 
   3   2   7     1501.44     1368.07     32.93 o 
   4   2   7     1859.05     2168.84     48.23 o 
   5   2   7      284.13      302.33     17.91 o 
   6   2   7       54.76       64.13      9.51 o 
   7   2   7      702.07      633.07     50.55 o 
   8   2   7       31.53       11.75     10.71 o 
   9   2   7       69.20       65.10     21.61 o 
  10   2   7      173.52      175.48     35.47 o 
  11   2   7      123.51      114.80     29.68 o 
  12   2   7      415.16      449.57     61.04 o 
  13   2   7       32.18       24.35     48.91 o 
  14   2   7      240.06      219.35     46.34 o 
  15   2   7        1.50       -8.29     34.17 o 
 -17   3   7      415.12      597.31     77.58 o 
 -16   3   7      533.64      631.85     78.07 o 
 -15   3   7        1.34       36.18     19.26 o 
 -14   3   7       69.09       34.99     19.12 o 
 -13   3   7      484.86      473.02     59.15 o 
 -12   3   7     1009.35      995.68     60.41 o 
 -11   3   7      184.80      227.08     21.63 o 
 -10   3   7     1457.41     1649.17     53.74 o 
  -9   3   7      815.60      799.64     32.01 o 
  -8   3   7     2093.36     2151.59     44.22 o 
  -7   3   7     1293.28     1383.23     38.47 o 
  -6   3   7      169.52      140.03     12.07 o 
  -5   3   7     1276.45     1213.44     25.89 o 
  -4   3   7      271.18      335.55     19.63 o 
  -3   3   7     2429.29     2498.18     43.53 o 
  -2   3   7      517.50      504.87     26.72 o 
  -1   3   7      116.46      127.59      7.94 o 
   0   3   7      846.76      714.21     24.37 o 
   1   3   7      592.80      696.36     23.32 o 
   2   3   7     1298.16     1221.37     31.08 o 
   3   3   7     1805.23     1848.27     41.66 o 
   4   3   7      821.23      779.27     26.83 o 
   5   3   7     1936.15     1830.84     43.65 o 
   6   3   7     2623.33     2540.82     54.93 o 
   7   3   7      600.14      598.30     40.22 o 
   8   3   7      654.42      640.56     56.81 o 
   9   3   7        3.01       -1.50     14.06 o 
  10   3   7        4.52      -12.07     16.74 o 
  11   3   7       27.31        7.31     15.14 o 
  12   3   7       64.50      120.38     32.67 o 
  13   3   7       71.95       83.74     29.05 o 
  14   3   7      891.20     1047.11     99.69 o 
  15   3   7      385.61      433.69     68.10 o 
 -17   4   7       22.00      -25.52     32.64 o 
 -16   4   7        5.76        5.14     52.84 o 
 -15   4   7      513.37      621.25     74.01 o 
 -14   4   7      661.89      718.85     75.63 o 
 -13   4   7        4.33       11.20     55.88 o 
 -12   4   7     1038.96     1012.48     42.28 o 
 -11   4   7        6.59        7.31      3.61 o 
 -10   4   7     1027.59      910.35     38.92 o 
  -9   4   7      403.20      368.17     34.08 o 
  -8   4   7      401.28      440.63     34.27 o 
  -7   4   7      368.44      297.48     23.76 o 
  -6   4   7      390.38      296.66     31.20 o 
  -5   4   7      807.92      731.55     51.75 o 
  -4   4   7     3738.56     3628.61     46.31 o 
  -3   4   7      837.38      872.29     21.86 o 
  -2   4   7     2660.56     2384.96     41.60 o 
  -1   4   7     2492.43     2513.99     34.46 o 
   0   4   7     2275.04     2399.86     42.62 o 
   1   4   7       63.40       63.55      6.66 o 
   2   4   7     7814.83     7801.84     77.80 o 
   3   4   7       36.88       35.31      7.23 o 
   4   4   7     2332.75     1984.24     47.34 o 
   5   4   7      858.91      938.20     31.57 o 
   6   4   7     7735.32     7971.34    123.58 o 
   7   4   7       98.83       93.65     17.12 o 
   8   4   7     1898.56     1977.00     79.69 o 
   9   4   7      428.02      466.87     52.74 o 
  10   4   7     2375.51     2468.89    126.09 o 
  11   4   7       66.07       44.11     24.18 o 
  12   4   7      234.29      209.38     41.45 o 
  13   4   7       82.51       53.44     26.39 o 
  14   4   7       15.06       -1.24     40.21 o 
  15   4   7      177.15      130.24     67.42 o 
 -17   5   7      186.35      217.73     49.76 o 
 -16   5   7      290.01      272.43     51.24 o 
 -15   5   7       14.39        4.49     26.09 o 
 -14   5   7      438.15      374.47    105.60 o 
 -13   5   7      210.97      234.01     41.77 o 
 -12   5   7       13.56       13.27     10.43 o 
 -11   5   7     2784.05     2869.76    131.08 o 
 -10   5   7     1812.65     1686.71     95.07 o 
  -9   5   7       48.38       30.99     12.35 o 
  -8   5   7      261.72      235.65     25.13 o 
  -7   5   7      239.91      297.76     27.38 o 
  -6   5   7     4031.19     3873.46     85.78 o 
  -5   5   7     1125.07     1168.50     42.79 o 
  -4   5   7     6261.60     6305.18    147.84 o 
  -3   5   7      179.90      200.27     10.39 o 
  -2   5   7       56.99       57.12      7.65 o 
  -1   5   7     5663.09     6288.59    100.15 o 
   0   5   7       27.53       39.90      5.75 o 
   1   5   7        0.27        8.61      3.36 o 
   2   5   7     2477.12     2716.90     92.34 o 
   3   5   7      201.67      199.68     12.95 o 
   4   5   7     1913.68     1987.97     43.26 o 
   5   5   7      254.70      266.49     19.76 o 
   6   5   7     1355.19     1312.55     48.83 o 
   7   5   7      252.16      267.19     27.20 o 
   8   5   7     5606.75     5772.80    171.53 o 
   9   5   7       45.92       28.14     11.33 o 
  10   5   7     1399.81     1454.35     97.85 o 
  11   5   7      216.89      233.52     55.25 o 
  12   5   7      106.19       87.55     28.73 o 
  13   5   7        0.63       -2.49     17.97 o 
  14   5   7      202.20      174.47     45.31 o 
  15   5   7       12.38      -31.00     51.74 o 
 -16   6   7      118.02      158.35     95.80 o 
 -15   6   7       80.91       77.99     42.10 o 
 -14   6   7     1264.86     1175.61     97.06 o 
 -13   6   7       69.01      146.90     34.25 o 
 -12   6   7      140.57      153.79     32.24 o 
 -11   6   7        9.05       -6.86     16.56 o 
 -10   6   7       89.71       75.53     20.18 o 
  -9   6   7      426.83      415.01     36.27 o 
  -8   6   7      381.64      346.55     30.49 o 
  -7   6   7       11.82        7.93      6.84 o 
  -6   6   7      243.22      229.94     29.47 o 
  -5   6   7     1249.19     1346.48     47.39 o 
  -4   6   7      746.52      793.37     38.61 o 
  -3   6   7     1311.94     1357.47     55.76 o 
  -2   6   7     4019.17     4298.57     93.80 o 
  -1   6   7      639.03      828.07     38.18 o 
   0   6   7       27.31       29.15      5.00 o 
   1   6   7     1227.38     1172.95     27.53 o 
   2   6   7     1820.85     1547.27     35.31 o 
   3   6   7     2745.09     2557.46     50.64 o 
   4   6   7       74.19       73.09      9.95 o 
   5   6   7     1954.05     1943.78     64.07 o 
   6   6   7     1582.57     1437.18     51.83 o 
   7   6   7       72.11       70.66     13.45 o 
   8   6   7      293.42      266.41     29.68 o 
   9   6   7      629.43      604.12     47.29 o 
  10   6   7      802.16      776.13     72.34 o 
  11   6   7      280.74      240.09     42.75 o 
  12   6   7        5.59       12.11     20.11 o 
  13   6   7      141.45      151.34     65.03 o 
  14   6   7        0.23       20.82     26.74 o 
 -16   7   7        6.38       20.53     20.99 o 
 -15   7   7        1.53       -0.05     20.10 o 
 -14   7   7      280.68      247.37     44.39 o 
 -13   7   7      230.70      215.00     40.99 o 
 -12   7   7       38.07       78.32     27.47 o 
 -11   7   7     1300.18     1272.55    158.50 o 
 -10   7   7      720.84      880.86     69.30 o 
  -9   7   7     4473.14     4648.36    117.70 o 
  -8   7   7      118.68      104.86     17.18 o 
  -7   7   7      964.15     1061.19     62.13 o 
  -6   7   7      513.30      464.29     29.13 o 
  -5   7   7      326.41      338.06     22.16 o 
  -4   7   7     3216.82     3212.76     74.39 o 
  -3   7   7     3211.51     3463.58     52.95 o 
  -2   7   7     1323.08     1323.76    112.25 o 
  -1   7   7      972.65     1345.06     70.47 o 
   0   7   7     3465.57     3913.60    121.64 o 
   1   7   7       94.96       71.39      6.28 o 
   2   7   7     2502.62     2409.17     44.29 o 
   3   7   7      294.28      270.36     17.47 o 
   4   7   7      393.42      354.33     20.55 o 
   5   7   7     4184.97     4233.14     85.16 o 
   6   7   7       31.67        1.60     11.48 o 
   7   7   7     7732.34     7859.22    130.23 o 
   8   7   7       12.02       16.54     14.14 o 
   9   7   7       91.72      126.04     20.92 o 
  10   7   7      361.64      371.69     39.51 o 
  11   7   7        1.07       12.78     14.56 o 
  12   7   7      103.71      147.29     34.65 o 
  13   7   7        0.22       -0.36     19.74 o 
  14   7   7       76.77       64.46     31.01 o 
 -16   8   7       17.95       -2.64     43.91 o 
 -15   8   7      323.79      329.81     54.74 o 
 -14   8   7      477.74      490.24     64.07 o 
 -13   8   7       17.91      -16.32     20.04 o 
 -12   8   7        7.70        3.92     14.73 o 
 -11   8   7        5.52       11.58     15.86 o 
 -10   8   7      734.65      709.73     62.68 o 
  -9   8   7      523.94      555.15     40.32 o 
  -8   8   7      605.38      586.77     39.03 o 
  -7   8   7       56.59       80.10     14.31 o 
  -6   8   7     1216.15     1166.29     41.89 o 
  -5   8   7     2052.73     1988.75     74.07 o 
  -4   8   7       45.84       41.43      5.19 o 
  -3   8   7     4520.90     4244.16     98.81 o 
  -2   8   7       55.03       59.66     23.59 o 
  -1   8   7     1017.19     1134.39     95.90 o 
   0   8   7      475.56      649.24     51.02 o 
   1   8   7       84.03       58.43      8.52 o 
   2   8   7      658.93      644.54     23.01 o 
   3   8   7     5161.97     5371.86     69.72 o 
   4   8   7      122.37       95.96     12.39 o 
   5   8   7      475.19      477.85     39.30 o 
   6   8   7      902.34      868.84     47.38 o 
   7   8   7      331.90      390.50     29.38 o 
   8   8   7      162.01      139.28     22.55 o 
   9   8   7      109.56      127.71     22.43 o 
  10   8   7      111.66       72.97     17.16 o 
  11   8   7      396.71      429.61     57.99 o 
  12   8   7       49.79       25.21     21.61 o 
  13   8   7       85.34      100.52     32.48 o 
  14   8   7       13.57       -3.79     21.07 o 
 -15   9   7      257.87      227.42     70.61 o 
 -14   9   7      670.18      638.17     72.77 o 
 -13   9   7      311.03      312.70     48.60 o 
 -12   9   7      436.01      515.82     79.30 o 
 -11   9   7     1807.33     1746.37    103.42 o 
 -10   9   7     1215.40     1235.20     82.71 o 
  -9   9   7     1193.13     1189.05     59.26 o 
  -8   9   7       18.81        6.77      8.69 o 
  -7   9   7      306.16      281.59     25.28 o 
  -6   9   7        4.98        2.80      7.51 o 
  -5   9   7      406.08      389.24     15.00 o 
  -4   9   7      178.43      167.37      9.34 o 
  -3   9   7        1.03       17.36     13.03 o 
  -2   9   7      501.18      521.48     69.56 o 
  -1   9   7     7599.11     7972.46    176.52 o 
   0   9   7       64.08       78.41     13.69 o 
   1   9   7       17.55       17.63      5.25 o 
   2   9   7      157.50      118.88      9.72 o 
   3   9   7       36.38       64.68     10.15 o 
   4   9   7        0.07        0.62      6.15 o 
   5   9   7     2122.09     2200.51     82.26 o 
   6   9   7        7.28       14.78      8.50 o 
   7   9   7     6348.31     6419.46    119.54 o 
   8   9   7     1340.29     1246.84     66.45 o 
   9   9   7       70.19       62.63     17.30 o 
  10   9   7        0.00      -20.55     20.55 o 
  11   9   7       75.71       84.29     19.68 o 
  12   9   7        0.57      -21.01     26.72 o 
  13   9   7      330.85      356.51     80.53 o 
  14   9   7       19.34      -22.81     22.81 o 
 -15  10   7      249.71      352.31     56.51 o 
 -14  10   7      201.12      153.20     37.92 o 
 -13  10   7      391.78      386.41     54.32 o 
 -12  10   7       16.42       24.03     18.15 o 
 -11  10   7     2182.31     2215.21    116.68 o 
 -10  10   7     1028.81      908.46     71.07 o 
  -9  10   7       27.43       24.86     12.13 o 
  -8  10   7      565.37      496.65     36.05 o 
  -7  10   7     1125.96     1153.38     57.11 o 
  -6  10   7        7.71       13.49      8.18 o 
  -5  10   7       51.44       31.62      5.51 o 
  -4  10   7     1916.80     2041.29     55.39 o 
  -3  10   7        1.26        0.30     15.68 o 
  -2  10   7      704.09      766.98     58.39 o 
  -1  10   7       61.65       49.28     18.99 o 
   0  10   7       82.65       91.83     17.08 o 
   1  10   7      155.64      160.95     15.37 o 
   2  10   7      661.44      667.62     24.50 o 
   3  10   7     2860.06     2971.10     60.76 o 
   4  10   7      173.40      167.09     16.41 o 
   5  10   7     1123.70     1041.86     49.81 o 
   6  10   7      354.48      336.18     30.20 o 
   7  10   7      438.92      465.78     32.56 o 
   8  10   7      105.97      118.18     24.49 o 
   9  10   7      314.44      309.95     34.84 o 
  10  10   7      173.76      187.88     28.50 o 
  11  10   7      803.42      861.71     64.13 o 
  12  10   7        0.07       22.01     19.27 o 
  13  10   7       27.26       15.62     26.24 o 
 -15  11   7       15.22       26.50     26.56 o 
 -14  11   7       50.41       18.58     19.18 o 
 -13  11   7      281.49      229.62     44.59 o 
 -12  11   7      135.29      110.17     27.43 o 
 -11  11   7      401.07      405.00     51.21 o 
 -10  11   7      145.20      118.02     39.82 o 
  -9  11   7      245.87      265.17     28.88 o 
  -8  11   7       31.26       15.25      8.51 o 
  -7  11   7     1377.23     1352.59     50.19 o 
  -6  11   7      715.19      529.24     58.22 o 
  -5  11   7       33.76       34.22      6.72 o 
  -4  11   7     1078.71     1017.07     73.13 o 
  -3  11   7        5.70       18.88     22.60 o 
  -2  11   7       17.70       17.96     15.54 o 
  -1  11   7      137.59      117.33     23.94 o 
   0  11   7        8.28       13.66     11.14 o 
   1  11   7      563.79      584.03     35.49 o 
   2  11   7      537.14      564.07     22.59 o 
   3  11   7      190.73      228.94     17.34 o 
   4  11   7      739.45      794.06     35.47 o 
   5  11   7      137.00      147.02     19.15 o 
   6  11   7      356.28      329.76     30.83 o 
   7  11   7      458.14      520.66     34.83 o 
   8  11   7      441.14      449.98     45.03 o 
   9  11   7      172.11      181.51     26.58 o 
  10  11   7        0.10      -14.36     15.81 o 
  11  11   7       93.90       92.47     21.11 o 
  12  11   7       24.18      -14.38     40.18 o 
  13  11   7      133.33      192.60     43.83 o 
 -14  12   7       18.73       57.03     26.31 o 
 -13  12   7       27.06       44.59     23.03 o 
 -12  12   7        0.84       16.04     16.95 o 
 -11  12   7      201.39      234.02     39.11 o 
 -10  12   7        0.00       12.93     17.78 o 
  -9  12   7      195.58      208.18     53.02 o 
  -8  12   7       43.77       13.52     10.68 o 
  -7  12   7      454.98      467.12     29.70 o 
  -6  12   7      381.62      354.12     17.06 o 
  -5  12   7        0.30       -1.20      2.76 o 
  -4  12   7      496.53      466.43    105.57 o 
  -3  12   7       40.62       27.80     17.01 o 
  -2  12   7      940.03      864.77     53.11 o 
  -1  12   7      132.01      170.91     28.54 o 
   0  12   7      367.54      344.17     40.02 o 
   1  12   7     1429.26     1480.41     46.39 o 
   2  12   7      300.22      289.32     13.01 o 
   3  12   7      802.92      824.56     32.99 o 
   4  12   7      139.37      114.60     13.86 o 
   5  12   7      368.20      315.43     28.31 o 
   6  12   7      184.70      189.43     23.59 o 
   7  12   7      968.77     1049.97     50.24 o 
   8  12   7      180.31      210.48     29.78 o 
   9  12   7        6.41        6.95     14.36 o 
  10  12   7       12.88       23.98     13.85 o 
  11  12   7       75.51       83.09     21.68 o 
  12  12   7        1.29       -9.66     14.63 o 
 -14  13   7        2.42       -8.51     21.88 o 
 -13  13   7       24.23       82.68     46.22 o 
 -12  13   7       67.25       42.68     18.57 o 
 -11  13   7      135.56      184.33     35.00 o 
 -10  13   7      658.83      678.17     62.91 o 
  -9  13   7       73.89       55.00     18.33 o 
  -8  13   7      491.41      394.91     36.45 o 
  -7  13   7       88.66       63.67     16.05 o 
  -6  13   7      224.80      290.42     15.00 o 
  -5  13   7       17.31       16.09      4.46 o 
  -4  13   7      507.30      603.78     63.03 o 
  -3  13   7       10.04       14.31     13.85 o 
  -2  13   7      887.58      886.48     54.59 o 
  -1  13   7       52.40       60.03     18.46 o 
   0  13   7     1152.97     1003.78    123.99 o 
   1  13   7      359.99      352.38     41.09 o 
   2  13   7      339.24      325.07     28.92 o 
   3  13   7      368.19      377.81     22.66 o 
   4  13   7      413.30      316.35     30.39 o 
   5  13   7       24.42       16.39     10.59 o 
   6  13   7      168.04      152.62     36.17 o 
   7  13   7      100.35       94.20     19.04 o 
   8  13   7      299.23      248.37     31.35 o 
   9  13   7       15.83       -9.43     10.47 o 
  10  13   7      326.74      411.07     44.11 o 
  11  13   7       96.31      146.55     31.99 o 
  12  13   7      157.07      223.07     34.66 o 
 -13  14   7        0.40       21.58     22.20 o 
 -12  14   7      432.24      581.38    104.54 o 
 -11  14   7      102.59       59.17     35.99 o 
 -10  14   7      131.21      129.60     29.08 o 
  -9  14   7       30.49       28.88     14.84 o 
  -8  14   7       20.30       19.07     10.92 o 
  -7  14   7       50.67       31.94     26.31 o 
  -6  14   7     1210.21     1179.25     39.67 o 
  -5  14   7      123.36       99.82      9.48 o 
  -4  14   7      314.73      275.87     29.13 o 
  -3  14   7      632.53      693.82    110.72 o 
  -2  14   7       14.54       -4.14     14.04 o 
  -1  14   7      172.47      147.42     29.60 o 
   0  14   7      504.21      715.96     61.05 o 
   1  14   7        0.10       12.00     14.01 o 
   2  14   7        1.63        4.29      3.34 o 
   3  14   7       10.13        8.10      9.36 o 
   4  14   7      266.73      160.99     21.76 o 
   5  14   7      563.55      520.81     53.97 o 
   6  14   7      243.46      237.05     29.06 o 
   7  14   7       77.89       62.92     18.93 o 
   8  14   7      260.49      234.71     31.03 o 
   9  14   7        0.10       -1.61     22.14 o 
  10  14   7       74.92       94.92     22.18 o 
  11  14   7      141.36      120.27     29.82 o 
 -12  15   7        1.11       -7.22     31.70 o 
 -11  15   7       15.51       78.24     56.94 o 
 -10  15   7      184.21      202.54     62.95 o 
  -9  15   7       18.47       18.15     48.02 o 
  -8  15   7       35.78        8.41     17.45 o 
  -7  15   7      451.93      485.95     62.88 o 
  -6  15   7      112.91      107.16     23.93 o 
  -5  15   7      193.48      194.00     24.61 o 
  -4  15   7      847.23      961.80     55.95 o 
  -3  15   7      212.00      188.91     29.43 o 
  -2  15   7       38.48       25.47     13.45 o 
  -1  15   7        0.13        1.40     12.62 o 
   0  15   7       65.15       34.22     16.37 o 
   1  15   7     4589.98     4224.15    150.10 o 
   2  15   7      107.38      105.86     11.61 o 
   3  15   7      106.89       86.76     11.03 o 
   4  15   7      316.35      251.41     39.50 o 
   5  15   7        0.98       -4.69     14.06 o 
   6  15   7       20.90       35.42     15.23 o 
   7  15   7       65.64       77.93     17.60 o 
   8  15   7       25.30       31.90     15.15 o 
   9  15   7       62.66       45.80     13.03 o 
  10  15   7      140.59      139.99     27.47 o 
 -12  16   7        3.01       62.40     21.93 o 
 -11  16   7       47.53       64.44     41.24 o 
 -10  16   7       13.64      -14.37     22.63 o 
  -9  16   7       18.07        4.40     17.12 o 
  -8  16   7        0.87       -2.65     19.42 o 
  -7  16   7        8.49       -7.69     22.60 o 
  -6  16   7      580.31      583.41     78.21 o 
  -5  16   7      801.84      815.48     66.72 o 
  -4  16   7        2.56        7.68     20.40 o 
  -3  16   7     1186.91     1146.50     69.28 o 
  -2  16   7       93.52       51.02     54.50 o 
  -1  16   7       27.69       17.88     16.63 o 
   0  16   7        5.05       15.15     13.07 o 
   1  16   7     1106.93      917.51     89.56 o 
   2  16   7        6.20        1.24     13.54 o 
   3  16   7      344.09      303.24     46.20 o 
   4  16   7      214.77      119.45     90.97 o 
   5  16   7       66.79       27.82     15.15 o 
   6  16   7        8.95       28.23     21.53 o 
   7  16   7       12.05       -2.93     15.67 o 
   8  16   7       44.33       12.11     10.54 o 
   9  16   7      143.92      157.58     34.71 o 
  10  16   7      282.67      358.78     50.89 o 
 -11  17   7        6.99      -10.86     19.12 o 
 -10  17   7       70.06       33.75     20.80 o 
  -9  17   7      105.96      162.63     39.97 o 
  -8  17   7        3.12       11.45     24.07 o 
  -7  17   7       38.76       65.64     29.03 o 
  -6  17   7      150.49       91.54     29.26 o 
  -5  17   7      120.29      142.39     33.74 o 
  -4  17   7       78.34       83.36     15.97 o 
  -3  17   7        0.05       28.86     13.24 o 
  -2  17   7        5.14        4.41     35.17 o 
  -1  17   7       81.95       68.10     46.01 o 
   0  17   7      810.52      885.95     73.42 o 
   1  17   7        0.16       -2.30     19.56 o 
   2  17   7       88.98       47.75     21.28 o 
   3  17   7     1184.00     1133.62     83.11 o 
   4  17   7       10.82        3.70     13.93 o 
   5  17   7       14.68       40.68     18.23 o 
   6  17   7      383.08      336.88     47.24 o 
   7  17   7        4.92       -6.62     15.29 o 
   8  17   7        1.78      -15.80     17.40 o 
   9  17   7       31.37       34.11     44.31 o 
 -10  18   7      111.75       79.82     70.87 o 
  -9  18   7      222.17      326.30     56.09 o 
  -8  18   7       72.19       63.65     28.04 o 
  -7  18   7      285.44      312.72     69.35 o 
  -6  18   7        5.49       50.66     25.37 o 
  -5  18   7       65.67       88.97     58.07 o 
  -4  18   7       71.58       65.45     16.44 o 
  -3  18   7      482.86      469.83     43.05 o 
  -2  18   7      422.63      439.27     54.15 o 
  -1  18   7      454.60      487.51     56.58 o 
   0  18   7        8.66       33.73     20.80 o 
   1  18   7      233.65      192.86     36.01 o 
   2  18   7      623.28      662.97     64.40 o 
   3  18   7       56.26       65.16     23.74 o 
   4  18   7      253.36      246.63     41.28 o 
   5  18   7      177.01      178.77     48.18 o 
   6  18   7      294.45      292.42     46.26 o 
   7  18   7      211.86      229.49     50.36 o 
   8  18   7       26.82       70.78     20.05 o 
  -8  19   7       80.60       40.69     28.21 o 
  -7  19   7       12.23       12.76     24.74 o 
  -6  19   7      281.36      275.63     51.14 o 
  -5  19   7     1284.25     1458.45    122.92 o 
  -4  19   7      169.73      140.55     33.44 o 
  -3  19   7      237.30      288.44     35.09 o 
  -2  19   7     1784.90     2029.81    111.21 o 
  -1  19   7      147.47      185.42     36.78 o 
   0  19   7      662.66      665.45     67.35 o 
   1  19   7      155.54      168.12     34.28 o 
   2  19   7       58.72       39.53     20.23 o 
   3  19   7        7.66       16.16     52.84 o 
   4  19   7      174.89      203.31     40.57 o 
   5  19   7        4.97       -7.30     21.66 o 
   6  19   7       72.59       94.22     28.88 o 
  -7  20   7       77.97      129.79     38.24 o 
  -6  20   7      104.00       95.77     25.12 o 
  -5  20   7      460.34      478.57     71.33 o 
  -4  20   7        0.40       -2.23     21.32 o 
  -3  20   7      532.42      571.26    130.87 o 
  -2  20   7      475.61      435.23     44.64 o 
  -1  20   7       88.50       85.61     38.80 o 
   0  20   7      515.32      498.35     83.94 o 
   1  20   7       29.84       18.86     18.06 o 
   2  20   7      925.76      749.15    151.06 o 
   3  20   7        1.17      -13.01     17.41 o 
   4  20   7       20.04       29.57     16.59 o 
   5  20   7      347.60      308.63     48.45 o 
  -4  21   7      304.97      274.67     47.69 o 
  -3  21   7      163.32      209.02     43.05 o 
  -2  21   7       30.39       86.80     31.37 o 
  -1  21   7        1.06        0.16     12.91 o 
   0  21   7      605.81      667.90     71.09 o 
   1  21   7      186.02      214.98     41.66 o 
   2  21   7      224.32      243.63     44.61 o 
 -17   0   8       97.36      166.14     59.16 o 
 -16   0   8       33.83      -10.79     27.70 o 
 -15   0   8      294.21      335.76     77.99 o 
 -14   0   8      664.95      563.67     94.39 o 
 -13   0   8     1451.44     1483.73    146.05 o 
 -12   0   8      639.21      470.32     78.88 o 
 -11   0   8      130.31      145.57     41.63 o 
 -10   0   8      137.09      104.66     35.00 o 
  -9   0   8     2528.62     2407.07     75.85 o 
  -8   0   8     1835.10     2689.07    183.38 o 
  -7   0   8       36.17       47.11     11.40 o 
  -6   0   8    15976.85    17674.58    221.56 o 
  -5   0   8     3417.00     3455.12     73.28 o 
  -4   0   8     1885.17     1772.60     42.69 o 
  -3   0   8     7565.41     7497.47     86.43 o 
  -2   0   8    12633.08    13290.89    121.50 o 
  -1   0   8      158.01      119.55     11.10 o 
   0   0   8     4345.82     4069.64     64.46 o 
   1   0   8     1310.68     1363.46     43.19 o 
   2   0   8     2597.77     2633.20     63.07 o 
   3   0   8     3866.95     4071.11     83.60 o 
   4   0   8      604.27      705.91     44.91 o 
   5   0   8     1593.01     1670.26     73.13 o 
   6   0   8       33.73       11.54     17.78 o 
   7   0   8      206.65      247.12     51.05 o 
   8   0   8     4673.34     4979.34    225.61 o 
   9   0   8      218.45      253.09     55.08 o 
  10   0   8     1103.14     1298.86    129.69 o 
  11   0   8       32.88       -6.58     25.08 o 
  12   0   8      905.38      875.35    118.11 o 
  13   0   8      156.83      173.90     56.54 o 
  14   0   8       28.50       -8.10     30.22 o 
  15   0   8       25.97       -0.71     20.93 o 
 -17   1   8      448.21      529.10     74.33 o 
 -16   1   8      106.88       67.52     27.89 o 
 -15   1   8      634.53      671.97     77.41 o 
 -14   1   8       64.12       55.01     23.07 o 
 -13   1   8      137.95      142.15     34.79 o 
 -12   1   8        0.26       -0.70     30.66 o 
 -11   1   8      661.47      578.28     70.14 o 
 -10   1   8      192.16      207.12     23.16 o 
  -9   1   8      345.01      322.54     23.68 o 
  -8   1   8       19.32       22.94      9.82 o 
  -7   1   8      367.88      324.85     17.29 o 
  -6   1   8     2323.48     2654.29     46.82 o 
  -5   1   8     8486.57     9035.90     86.24 o 
  -4   1   8     1278.42     1316.84     25.95 o 
  -3   1   8     1276.53     1353.66     25.89 o 
  -2   1   8     3623.30     3685.26     42.39 o 
  -1   1   8      248.25      219.62     11.27 o 
   0   1   8     1017.94     1085.43     23.53 o 
   1   1   8     1526.17     1404.38     28.93 o 
   2   1   8      571.39      518.31     23.94 o 
   3   1   8      141.55      116.41     10.20 o 
   4   1   8     5056.27     5299.93     77.99 o 
   5   1   8       31.95       29.49      9.83 o 
   6   1   8     2531.13     2566.95     69.48 o 
   7   1   8      387.72      341.84     39.09 o 
   8   1   8     2721.81     2657.89    116.63 o 
   9   1   8       60.00       50.73     18.98 o 
  10   1   8      352.00      327.28     46.65 o 
  11   1   8       11.07       16.51     18.73 o 
  12   1   8     1185.38     1143.07     95.14 o 
  13   1   8       91.80       84.49     29.27 o 
  14   1   8      181.05      151.27     38.79 o 
  15   1   8        5.91        0.10     26.10 o 
 -17   2   8       68.04       73.34     33.05 o 
 -16   2   8        7.24       11.26     19.97 o 
 -15   2   8      401.85      507.17     66.68 o 
 -14   2   8      165.61      148.79     37.43 o 
 -13   2   8        1.19       11.34     17.14 o 
 -12   2   8       30.63       20.36     20.78 o 
 -11   2   8      151.49      138.82     18.76 o 
 -10   2   8        9.29       -4.72      6.14 o 
  -9   2   8     1029.71     1051.69     40.00 o 
  -8   2   8      111.61      173.07     13.15 o 
  -7   2   8      624.54      650.41     23.53 o 
  -6   2   8      195.76      220.99     13.07 o 
  -5   2   8     8101.84     8323.56     78.87 o 
  -4   2   8      126.95      128.73      8.59 o 
  -3   2   8      251.10      190.43      9.77 o 
  -2   2   8       48.54       36.77      4.55 o 
  -1   2   8     2668.72     2771.76     38.41 o 
   0   2   8       55.98       41.82      5.83 o 
   1   2   8      492.56      626.52     21.60 o 
   2   2   8     9321.59     9818.80     80.89 o 
   3   2   8     3781.20     3506.10     59.50 o 
   4   2   8        6.29       12.93      3.94 o 
   5   2   8       91.49       80.76     10.57 o 
   6   2   8      246.13      243.71     21.71 o 
   7   2   8     1261.21     1208.49     50.99 o 
   8   2   8      887.39      869.81     86.63 o 
   9   2   8       97.29      150.85     30.74 o 
  10   2   8        9.77      -19.65     19.65 o 
  11   2   8       56.19       78.39     27.25 o 
  12   2   8        2.87       12.87     14.84 o 
  13   2   8        3.65       -1.36     21.09 o 
  14   2   8      137.76      140.39     40.96 o 
  15   2   8        1.47       12.13     17.74 o 
 -17   3   8      849.32     1151.38    108.62 o 
 -16   3   8        0.07       32.65     21.42 o 
 -15   3   8      198.00      142.47     45.55 o 
 -14   3   8       48.60       25.81     66.57 o 
 -13   3   8     1021.66      810.72     72.49 o 
 -12   3   8       23.63       30.33      6.74 o 
 -11   3   8     2395.17     2380.49     51.57 o 
 -10   3   8       74.25       38.81     10.15 o 
  -9   3   8     2399.26     2324.21     51.59 o 
  -8   3   8      771.13      823.58     29.77 o 
  -7   3   8     1711.71     1737.78     34.81 o 
  -6   3   8      663.10      698.37     21.54 o 
  -5   3   8        0.03        7.45      3.64 o 
  -4   3   8      448.84      471.42     15.48 o 
  -3   3   8      598.42      561.76     16.34 o 
  -2   3   8      211.91      203.93     10.82 o 
  -1   3   8     2636.61     2670.82     36.84 o 
   0   3   8      170.93      200.71     11.44 o 
   1   3   8      298.41      337.13     15.96 o 
   2   3   8     2803.92     3112.39     55.26 o 
   3   3   8     2286.70     2327.28     48.49 o 
   4   3   8      311.75      279.06     18.08 o 
   5   3   8     1342.56     1308.42     41.66 o 
   6   3   8     1881.77     1761.73     67.01 o 
   7   3   8       25.26       15.51      9.00 o 
   8   3   8     1689.32     1519.33     88.91 o 
   9   3   8      572.85      579.81     58.61 o 
  10   3   8       96.55       94.20     33.42 o 
  11   3   8        5.65       31.23     19.01 o 
  12   3   8      503.65      456.30    102.35 o 
  13   3   8      251.19      328.50     56.48 o 
  14   3   8      253.64      274.33     52.28 o 
  15   3   8      250.32      280.17     52.94 o 
 -17   4   8        1.22       26.19     26.16 o 
 -16   4   8        4.67       37.39    121.68 o 
 -15   4   8      127.58      174.76     42.70 o 
 -14   4   8        0.90       16.31     17.72 o 
 -13   4   8     1106.75     1042.63     87.33 o 
 -12   4   8      489.00      448.21     25.16 o 
 -11   4   8      523.30      491.51     45.14 o 
 -10   4   8      201.11      217.79     36.05 o 
  -9   4   8       14.89        9.13     10.08 o 
  -8   4   8        1.73       27.34     11.39 o 
  -7   4   8      196.44      210.73     19.68 o 
  -6   4   8       60.22       59.32     18.84 o 
  -5   4   8     2133.87     2278.11     46.55 o 
  -4   4   8     4055.99     4350.49     51.90 o 
  -3   4   8       60.99       65.99      6.33 o 
  -2   4   8      201.50      170.13     11.59 o 
  -1   4   8      577.50      653.40     19.63 o 
   0   4   8      162.65      157.91     10.24 o 
   1   4   8     1253.04     1407.07     58.25 o 
   2   4   8      772.30      760.06     35.77 o 
   3   4   8     4377.04     4841.59     69.93 o 
   4   4   8       61.40       53.22      7.67 o 
   5   4   8        1.05       15.46      5.89 o 
   6   4   8      346.43      324.17     29.37 o 
   7   4   8      732.03      726.66     52.48 o 
   8   4   8     1988.35     1980.18     81.98 o 
   9   4   8      162.51      188.60     34.45 o 
  10   4   8       31.94       19.90     14.15 o 
  11   4   8       20.23        1.13     11.54 o 
  12   4   8        4.73      -10.26     16.81 o 
  13   4   8      283.94      290.19     51.19 o 
  14   4   8      982.15     1131.91    104.09 o 
 -16   5   8      206.02      212.94     56.36 o 
 -15   5   8      483.54      531.64     68.18 o 
 -14   5   8      711.51      730.22     77.58 o 
 -13   5   8     1472.67     1323.79     98.16 o 
 -12   5   8       26.00       18.44     21.20 o 
 -11   5   8      481.71      442.47    109.32 o 
 -10   5   8     3354.24     3252.10    131.89 o 
  -9   5   8       33.51       34.98     12.24 o 
  -8   5   8      792.66      754.48     45.23 o 
  -7   5   8      216.72      185.49     21.13 o 
  -6   5   8      833.00      877.85     41.52 o 
  -5   5   8      668.84      586.13     33.32 o 
  -4   5   8      232.71      216.62     30.45 o 
  -3   5   8     7746.64     8274.33     95.80 o 
  -2   5   8      652.66      670.09     44.70 o 
  -1   5   8     1208.92     1348.63     25.19 o 
   0   5   8      118.62      171.95     10.17 o 
   1   5   8     7268.78     7005.14     74.12 o 
   2   5   8     1904.19     1792.77     38.71 o 
   3   5   8      356.08      359.89     19.19 o 
   4   5   8      284.39      315.57     18.08 o 
   5   5   8      871.19      869.47     34.38 o 
   6   5   8       39.08       46.41     13.66 o 
   7   5   8      293.10      265.71     28.06 o 
   8   5   8      229.90      221.80     27.32 o 
   9   5   8      862.94      840.42     56.79 o 
  10   5   8      374.04      422.19     54.63 o 
  11   5   8      393.99      363.39     53.78 o 
  12   5   8      244.51      291.28     50.37 o 
  13   5   8        6.92       18.08     34.45 o 
  14   5   8      215.62      252.97     52.14 o 
 -16   6   8       85.14       91.12     33.14 o 
 -15   6   8        4.10      -39.45     39.45 o 
 -14   6   8      268.20      263.08     82.45 o 
 -13   6   8       36.24       34.66     17.50 o 
 -12   6   8      400.14      441.57     54.78 o 
 -11   6   8      165.51      198.71     42.17 o 
 -10   6   8      446.43      430.58     47.58 o 
  -9   6   8     1123.58     1067.14     56.35 o 
  -8   6   8        3.67        0.07      7.13 o 
  -7   6   8       49.15       63.87     12.72 o 
  -6   6   8      484.09      546.25     32.04 o 
  -5   6   8       12.57        7.22      5.31 o 
  -4   6   8      579.42      474.87     27.27 o 
  -3   6   8     3242.03     3316.68     55.61 o 
  -2   6   8       23.02        3.01      6.46 o 
  -1   6   8        6.64        0.58      5.41 o 
   0   6   8     2647.89     2668.25     65.19 o 
   1   6   8     1251.11     1109.97     25.52 o 
   2   6   8       14.57       17.47      4.52 o 
   3   6   8     1559.34     1650.78     38.07 o 
   4   6   8      135.56      164.82     13.97 o 
   5   6   8     1989.16     2175.89     60.15 o 
   6   6   8      273.35      354.53     30.96 o 
   7   6   8     5771.85     5835.22    113.32 o 
   8   6   8       33.92       15.47     12.16 o 
   9   6   8       10.03       12.37     14.15 o 
  10   6   8       55.46       43.68     18.49 o 
  11   6   8       34.32       37.82     35.24 o 
  12   6   8      208.04      142.06     55.54 o 
  13   6   8       35.98        4.21     44.44 o 
  14   6   8      650.05      793.14     89.33 o 
 -16   7   8       23.28      -17.80     40.12 o 
 -15   7   8      199.98      208.72     44.96 o 
 -14   7   8        0.28      -20.91     20.91 o 
 -13   7   8       60.30       63.95     23.12 o 
 -12   7   8      103.63       65.01     22.54 o 
 -11   7   8      127.50      118.39     38.22 o 
 -10   7   8     2633.61     2615.18    119.05 o 
  -9   7   8        1.77        1.82      8.60 o 
  -8   7   8      586.46      580.92     42.00 o 
  -7   7   8      609.35      559.55     36.18 o 
  -6   7   8     1301.78     1251.13     46.50 o 
  -5   7   8     1477.92     1369.52     43.42 o 
  -4   7   8       26.56       13.65      4.36 o 
  -3   7   8      255.23      291.67     15.35 o 
  -2   7   8       78.20       88.95     18.23 o 
  -1   7   8     1808.77     1957.69     63.53 o 
   0   7   8       48.41       31.96     12.36 o 
   1   7   8     1199.53     1156.25     37.02 o 
   2   7   8      138.77      137.15     11.03 o 
   3   7   8      276.28      342.50     17.89 o 
   4   7   8      260.48      228.85     17.29 o 
   5   7   8     1858.10     2082.82     69.21 o 
   6   7   8      820.30      802.78     46.04 o 
   7   7   8     1441.86     1596.79     59.86 o 
   8   7   8      317.78      272.32     36.12 o 
   9   7   8      400.59      425.50     62.30 o 
  10   7   8      239.95      249.48     33.56 o 
  11   7   8       95.86      105.37     29.41 o 
  12   7   8      124.13      120.22     30.27 o 
  13   7   8      149.57       52.14     65.60 o 
  14   7   8       22.67       20.80     30.65 o 
 -16   8   8        1.12      116.99    271.90 o 
 -15   8   8      236.05      297.22     52.72 o 
 -14   8   8      129.13      107.67     38.12 o 
 -13   8   8       49.99       15.04     21.45 o 
 -12   8   8      392.55      492.79     58.71 o 
 -11   8   8       51.86       58.77     18.97 o 
 -10   8   8       12.92       20.65     12.96 o 
  -9   8   8        0.12      -10.97     10.97 o 
  -8   8   8       10.18       50.10     15.43 o 
  -7   8   8       35.53       24.78      6.81 o 
  -6   8   8      639.49      610.06     29.70 o 
  -5   8   8       67.28       64.57      6.42 o 
  -4   8   8     2898.58     2900.82     49.63 o 
  -3   8   8      431.45      485.39     33.42 o 
  -2   8   8     3288.86     3499.29     97.62 o 
  -1   8   8     1246.93     1332.91     94.92 o 
   0   8   8     2829.18     2909.38    110.56 o 
   1   8   8       71.88       73.68      9.64 o 
   2   8   8      274.24      208.27     13.06 o 
   3   8   8      685.68      662.31     28.61 o 
   4   8   8      284.31      268.49     20.49 o 
   5   8   8     4170.23     4195.71     99.03 o 
   6   8   8      919.60      886.15     48.40 o 
   7   8   8       89.43       65.70     13.45 o 
   8   8   8     4457.60     4378.33    126.07 o 
   9   8   8        5.21        3.06     10.17 o 
  10   8   8      600.46      488.59     46.34 o 
  11   8   8       71.87       24.77     46.45 o 
  12   8   8       52.11       42.10     60.69 o 
  13   8   8       19.13      -17.43     17.43 o 
 -15   9   8       77.63       43.56     21.65 o 
 -14   9   8        4.96       -0.86     15.73 o 
 -13   9   8       27.07       39.95     19.13 o 
 -12   9   8        0.46        2.09     24.69 o 
 -11   9   8        0.61       11.57     17.12 o 
 -10   9   8      159.20      190.48     34.51 o 
  -9   9   8       70.63       77.62     16.61 o 
  -8   9   8      576.85      643.54     36.52 o 
  -7   9   8       15.75       20.08      8.61 o 
  -6   9   8      989.71     1108.48     39.53 o 
  -5   9   8       37.68       32.16      5.57 o 
  -4   9   8     2274.46     2145.79     43.20 o 
  -3   9   8     1057.98     1025.69     51.39 o 
  -2   9   8     6083.74     6415.58    238.80 o 
  -1   9   8      221.48      246.21     34.09 o 
   0   9   8     2401.30     2586.40    100.09 o 
   1   9   8       22.09       13.31      5.81 o 
   2   9   8      599.37      569.66     23.36 o 
   3   9   8      627.76      648.58     28.27 o 
   4   9   8      999.43     1008.38     39.19 o 
   5   9   8      108.30       53.74     19.79 o 
   6   9   8     2057.19     1932.86     71.94 o 
   7   9   8      897.92      860.70     44.69 o 
   8   9   8       12.78        5.00     12.28 o 
   9   9   8      247.53      208.21     29.23 o 
  10   9   8       12.04       -1.75     13.56 o 
  11   9   8       16.95        6.48     15.33 o 
  12   9   8      608.10      669.33     76.14 o 
  13   9   8        9.15       -1.80     15.53 o 
 -15  10   8        0.03       -2.10     19.57 o 
 -14  10   8        5.76       16.19     21.95 o 
 -13  10   8       45.63       66.14     28.92 o 
 -12  10   8      251.46      305.07     47.04 o 
 -11  10   8      531.66      534.74     57.36 o 
 -10  10   8      263.10      343.68     43.30 o 
  -9  10   8        6.80       18.10      9.13 o 
  -8  10   8      576.00      626.82     35.85 o 
  -7  10   8       36.39       27.87      7.94 o 
  -6  10   8      378.88      347.75     22.07 o 
  -5  10   8       83.42       76.75      6.24 o 
  -4  10   8     1076.18      986.22     29.32 o 
  -3  10   8      949.38     1057.26     71.93 o 
  -2  10   8     3125.70     3009.99    118.41 o 
  -1  10   8       70.23       28.62     30.77 o 
   0  10   8      450.08      427.15     73.75 o 
   1  10   8      107.65       96.88     11.49 o 
   2  10   8      118.13      129.38     10.07 o 
   3  10   8     2146.56     2065.45     49.77 o 
   4  10   8       10.83       17.60      6.86 o 
   5  10   8       17.23        5.26      5.63 o 
   6  10   8       60.85       68.65     14.43 o 
   7  10   8     3378.49     3475.54     89.73 o 
   8  10   8       29.80       23.86     11.87 o 
   9  10   8      959.85      997.20     63.86 o 
  10  10   8        2.23      -14.42     14.42 o 
  11  10   8       56.92       54.14     17.54 o 
  12  10   8      239.83      309.29     75.50 o 
  13  10   8       58.68       25.61     22.74 o 
 -15  11   8       16.99        8.44     15.37 o 
 -14  11   8      725.21      845.27     83.69 o 
 -13  11   8      109.81      163.43     82.95 o 
 -12  11   8      296.35      329.48     49.68 o 
 -11  11   8      231.93      257.90     40.07 o 
 -10  11   8      242.04      223.01     36.00 o 
  -9  11   8     1440.11     1406.11     78.88 o 
  -8  11   8     2024.22     2206.84     67.69 o 
  -7  11   8       70.63       66.36     12.92 o 
  -6  11   8     1693.29     1693.33     47.41 o 
  -5  11   8     1220.48     1056.33     56.93 o 
  -4  11   8       20.73       50.06     22.66 o 
  -3  11   8      701.28      697.44     97.01 o 
  -2  11   8       58.91       53.66     14.90 o 
  -1  11   8     1851.19     1865.17     91.34 o 
   0  11   8      761.48      802.07     60.96 o 
   1  11   8     2084.60     1904.53    118.61 o 
   2  11   8      518.37      509.29     48.43 o 
   3  11   8      396.10      375.74     21.28 o 
   4  11   8      150.29      172.34     17.25 o 
   5  11   8      538.44      525.38     36.45 o 
   6  11   8      154.00      166.73     22.40 o 
   7  11   8      198.63      200.70     22.40 o 
   8  11   8      313.71      339.58     37.87 o 
   9  11   8      579.38      670.50     55.70 o 
  10  11   8      113.13      102.92     22.23 o 
  11  11   8       55.54       32.96     13.71 o 
  12  11   8        2.96      -36.54     69.06 o 
 -14  12   8       86.12      191.20     66.73 o 
 -13  12   8        6.35       -6.40     15.27 o 
 -12  12   8        3.76       18.63     76.60 o 
 -11  12   8       20.49       11.97     17.01 o 
 -10  12   8      669.04      716.32     63.51 o 
  -9  12   8      965.84      950.14     58.44 o 
  -8  12   8       20.50       27.22     11.57 o 
  -7  12   8        9.94        7.04      5.77 o 
  -6  12   8        5.67        6.40      3.53 o 
  -5  12   8        0.54       -0.84      6.76 o 
  -4  12   8     1199.17     1256.70     84.61 o 
  -3  12   8       38.40       78.61     24.50 o 
  -2  12   8      298.65      281.78     32.94 o 
  -1  12   8      551.19      550.03     59.02 o 
   0  12   8       35.89       14.35     12.13 o 
   1  12   8      543.43      530.91     53.54 o 
   2  12   8       56.13       78.14     13.46 o 
   3  12   8     1325.13     1240.98     38.01 o 
   4  12   8       61.59       48.52      9.68 o 
   5  12   8      138.36       88.48     29.16 o 
   6  12   8      188.07      216.96     25.58 o 
   7  12   8      903.95      861.51     55.75 o 
   8  12   8       12.23       19.66     17.85 o 
   9  12   8      411.14      445.70     43.54 o 
  10  12   8        5.49      -10.21     11.87 o 
  11  12   8      382.55      364.28     43.34 o 
  12  12   8        1.85       -7.75     22.73 o 
 -13  13   8      153.81       87.70     47.91 o 
 -12  13   8       10.13       47.97     38.15 o 
 -11  13   8        0.04       94.96     50.10 o 
 -10  13   8        3.81        6.99     15.93 o 
  -9  13   8      465.03      472.06     63.03 o 
  -8  13   8      170.20      176.99     23.54 o 
  -7  13   8       27.65       22.39     18.43 o 
  -6  13   8      181.64      185.77     10.55 o 
  -5  13   8      195.74      127.07     39.06 o 
  -4  13   8      136.94      300.01    116.74 o 
  -3  13   8     1183.68     1077.71     79.37 o 
  -2  13   8       73.29      120.50     25.61 o 
  -1  13   8      458.72      375.72     44.36 o 
   0  13   8      223.18      231.28     35.28 o 
   1  13   8       30.36       31.32     15.51 o 
   2  13   8        4.32       -2.04      5.61 o 
   3  13   8     1053.39     1036.47     33.97 o 
   4  13   8      284.45      282.71     21.15 o 
   5  13   8       20.40        8.40     19.10 o 
   6  13   8       90.63      113.04     26.53 o 
   7  13   8       53.45       40.93     12.42 o 
   8  13   8        0.55      -11.26     19.51 o 
   9  13   8      356.13      441.62     44.78 o 
  10  13   8        2.93       16.56     25.09 o 
  11  13   8      246.30      280.23     38.82 o 
 -13  14   8       23.40       68.14     48.65 o 
 -12  14   8       16.84       26.76     35.95 o 
 -11  14   8      127.24      124.99     35.59 o 
 -10  14   8      116.30       79.30     27.96 o 
  -9  14   8      398.54      382.09    109.72 o 
  -8  14   8       82.78       70.35     47.92 o 
  -7  14   8       61.48       59.59     13.96 o 
  -6  14   8      509.72      450.19     38.89 o 
  -5  14   8     1570.42     1613.88     65.28 o 
  -4  14   8      776.73      853.59     75.99 o 
  -3  14   8       58.60       90.87     20.87 o 
  -2  14   8       70.63       65.44     25.11 o 
  -1  14   8       72.48       59.20     35.71 o 
   0  14   8      127.71       89.41     23.85 o 
   1  14   8      113.26      194.98     34.60 o 
   2  14   8        0.98        6.51      6.48 o 
   3  14   8        9.56        0.05      2.98 o 
   4  14   8      276.53      308.60     30.33 o 
   5  14   8        0.17       -5.47     13.86 o 
   6  14   8      180.83      185.50     34.74 o 
   7  14   8       81.27       95.61     20.08 o 
   8  14   8      853.92      915.13     61.79 o 
   9  14   8       10.78        1.91     22.55 o 
  10  14   8       82.09       48.36     17.48 o 
  11  14   8      123.47      118.40     24.66 o 
 -12  15   8       28.57       42.02     23.28 o 
 -11  15   8       40.33       -0.01     21.13 o 
 -10  15   8        0.02       -3.92     16.23 o 
  -9  15   8      219.63      292.83     53.20 o 
  -8  15   8      352.35      326.20     63.55 o 
  -7  15   8     1204.24     1309.69    101.99 o 
  -6  15   8      304.57      249.61     44.08 o 
  -5  15   8      738.38      834.53     49.21 o 
  -4  15   8      478.93      491.79     41.24 o 
  -3  15   8      162.59      193.63     30.15 o 
  -2  15   8      830.52      785.47     94.82 o 
  -1  15   8      241.30      241.55     38.92 o 
   0  15   8      423.51      398.61     48.62 o 
   1  15   8      674.98      768.91     95.20 o 
   2  15   8      395.61      336.79     43.50 o 
   3  15   8      562.77      521.69     36.35 o 
   4  15   8      949.72      771.86     47.57 o 
   5  15   8        0.07       -1.04     13.57 o 
   6  15   8     1102.82     1016.22     85.21 o 
   7  15   8        5.20      -10.08     10.26 o 
   8  15   8      205.20      176.58     28.29 o 
   9  15   8       52.03       56.80     33.88 o 
  10  15   8       44.55       20.91     51.25 o 
 -11  16   8       52.45       61.14     36.61 o 
 -10  16   8       57.83       46.86     26.57 o 
  -9  16   8      564.83      606.73     76.59 o 
  -8  16   8      150.23      129.60     38.22 o 
  -7  16   8       97.53       93.71     61.89 o 
  -6  16   8      217.77      157.60     37.60 o 
  -5  16   8      210.17      222.80     27.08 o 
  -4  16   8      133.22      199.26     49.45 o 
  -3  16   8      424.29      458.77     54.47 o 
  -2  16   8       47.76        7.07     18.32 o 
  -1  16   8      251.53      240.22     41.23 o 
   0  16   8      155.71      137.80     31.20 o 
   1  16   8      101.98       96.46     36.64 o 
   2  16   8     1219.17     1118.11     82.17 o 
   3  16   8      150.65      116.83     29.65 o 
   4  16   8      322.42      283.79     44.02 o 
   5  16   8       96.96       68.16     31.16 o 
   6  16   8      117.77      156.22     33.44 o 
   7  16   8        1.08      -19.37     19.37 o 
   8  16   8      240.05      264.00     42.79 o 
   9  16   8        4.42        1.65     16.41 o 
 -10  17   8       33.45       57.26     30.17 o 
  -9  17   8      139.58       96.86     45.02 o 
  -8  17   8        2.02        3.76     15.79 o 
  -7  17   8       57.43       33.80     21.18 o 
  -6  17   8        0.06       32.49     21.64 o 
  -5  17   8      269.65      332.77     53.66 o 
  -4  17   8       97.31      103.66     18.92 o 
  -3  17   8       61.54       75.59     25.07 o 
  -2  17   8      735.58      664.30     65.96 o 
  -1  17   8       27.80       56.82     22.81 o 
   0  17   8       19.03       30.86     16.28 o 
   1  17   8      119.25      148.29     33.66 o 
   2  17   8       62.65       59.91     25.93 o 
   3  17   8        2.28       -2.96     17.08 o 
   4  17   8      674.18      587.82     61.76 o 
   5  17   8        4.53       -8.46     13.98 o 
   6  17   8       69.18       64.22     22.32 o 
   7  17   8       17.06       32.63     17.28 o 
   8  17   8      201.63      232.14     41.40 o 
  -9  18   8       10.74       -1.22     20.13 o 
  -8  18   8        5.19      -16.73     21.26 o 
  -7  18   8       27.81       25.84     21.84 o 
  -6  18   8       76.21      109.72     35.78 o 
  -5  18   8       72.40       59.23     18.26 o 
  -4  18   8        2.50       -6.14     17.13 o 
  -3  18   8       42.38       24.96     16.98 o 
  -2  18   8       53.45       39.30     19.17 o 
  -1  18   8      242.48      206.55     38.24 o 
   0  18   8      245.39      300.60     45.76 o 
   1  18   8        0.01       -3.57     16.78 o 
   2  18   8       93.78       68.02     23.52 o 
   3  18   8       66.86       92.22     26.60 o 
   4  18   8       44.83       23.34     17.67 o 
   5  18   8       71.99       53.39     18.58 o 
   6  18   8        7.23       12.19     17.89 o 
   7  18   8      201.47      190.75     38.78 o 
  -8  19   8       99.74      140.64     41.01 o 
  -7  19   8      245.31      324.25     55.84 o 
  -6  19   8      275.32      315.82     54.83 o 
  -5  19   8      267.17      391.04     46.99 o 
  -4  19   8      132.52      110.54     28.47 o 
  -3  19   8      495.84      614.23     66.90 o 
  -2  19   8      181.86      223.15     49.65 o 
  -1  19   8       33.84       30.61     45.02 o 
   0  19   8       73.28       70.78     26.47 o 
   1  19   8       75.09       74.54     25.52 o 
   2  19   8      216.23      229.06     40.95 o 
   3  19   8      172.07      126.56     34.28 o 
   4  19   8       10.13      -27.61     56.25 o 
   5  19   8       10.60       -6.98     54.88 o 
   6  19   8       83.69       53.77     33.27 o 
  -6  20   8       57.89      111.17     26.35 o 
  -5  20   8      907.49      957.18     90.24 o 
  -4  20   8      217.63      236.34     78.92 o 
  -3  20   8     1334.32     1428.67    177.86 o 
  -2  20   8      105.52      133.26     34.50 o 
  -1  20   8       52.00       96.10     35.02 o 
   0  20   8      138.31       99.78     30.32 o 
   1  20   8       59.45       31.23     36.65 o 
   2  20   8        0.05       -6.13     13.98 o 
   3  20   8      320.29      257.27     46.19 o 
   4  20   8      114.77       84.60     31.93 o 
  -3  21   8      261.21      290.13     50.55 o 
  -2  21   8        0.80       30.31     19.22 o 
  -1  21   8        3.05       28.88     15.98 o 
   0  21   8       14.11       -6.42     18.41 o 
   1  21   8      126.43      263.55     47.92 o 
 -17   1   9      365.94      406.80     66.15 o 
 -16   1   9       25.04      -23.37     23.37 o 
 -15   1   9       16.46       -8.86     22.70 o 
 -14   1   9       65.22       -2.37     25.01 o 
 -13   1   9       20.84        4.64      7.61 o 
 -12   1   9      275.29      275.95     28.75 o 
 -11   1   9      797.43      818.10     46.68 o 
 -10   1   9        0.82       -5.80      5.90 o 
  -9   1   9      837.48      940.24     35.15 o 
  -8   1   9      858.66      756.47     28.40 o 
  -7   1   9      514.73      521.52     27.49 o 
  -6   1   9        0.37        2.55      3.88 o 
  -5   1   9      160.84      113.01      9.84 o 
  -4   1   9      757.13      762.27     20.79 o 
  -3   1   9       16.23        2.75      3.80 o 
  -2   1   9     2651.15     2791.73     39.49 o 
  -1   1   9     2756.34     2994.55     40.65 o 
   0   1   9        2.04        5.30      3.10 o 
   1   1   9       22.39       37.67      6.69 o 
   2   1   9     1327.40     1280.67     32.87 o 
   3   1   9       37.37       54.47     13.50 o 
   4   1   9        1.49        4.65      7.76 o 
   5   1   9      161.17      170.98     29.02 o 
   6   1   9      346.83      358.49     31.72 o 
   7   1   9      576.28      640.77     85.67 o 
   8   1   9     1787.37     1784.88     98.52 o 
   9   1   9       73.56       27.76     16.37 o 
  10   1   9        4.24        7.75     15.07 o 
  11   1   9        0.13       22.69     17.94 o 
  12   1   9      110.53      111.74     31.07 o 
  13   1   9       29.83       42.19     23.50 o 
  14   1   9        1.00       -1.34     16.01 o 
 -17   2   9       40.93       40.00     28.05 o 
 -16   2   9       64.18       63.86     31.35 o 
 -15   2   9      399.95      386.86     58.24 o 
 -14   2   9       49.37       26.85     20.88 o 
 -13   2   9      311.82      351.33     45.60 o 
 -12   2   9       91.79      105.42     16.62 o 
 -11   2   9      522.81      479.51     36.47 o 
 -10   2   9      182.41      176.40     19.70 o 
  -9   2   9       12.39        7.09      5.54 o 
  -8   2   9       43.31       29.97      5.57 o 
  -7   2   9       21.80       28.91      5.84 o 
  -6   2   9        1.11       -0.21      3.95 o 
  -5   2   9     1580.51     1463.45     30.39 o 
  -4   2   9     6052.76     6145.38     58.22 o 
  -3   2   9      190.95      142.69      9.05 o 
  -2   2   9      311.41      377.12     15.70 o 
  -1   2   9      331.42      314.92     13.37 o 
   0   2   9       19.12       23.13      4.88 o 
   1   2   9      299.57      406.05     18.60 o 
   2   2   9      233.53      158.18     30.13 o 
   3   2   9      432.34      451.57     22.49 o 
   4   2   9      799.60      829.69     35.61 o 
   5   2   9      329.78      298.72     23.42 o 
   6   2   9      922.50      826.78     47.54 o 
   7   2   9      541.16      487.17     39.24 o 
   8   2   9      705.72      760.19     74.45 o 
   9   2   9      151.35      179.75     33.27 o 
  10   2   9       21.33        5.49     19.28 o 
  11   2   9       22.66       17.11     14.63 o 
  12   2   9      314.19      325.08     52.62 o 
  13   2   9        0.38       -2.92     13.62 o 
  14   2   9      231.93      215.35     47.01 o 
 -17   3   9      178.75      209.55     66.21 o 
 -16   3   9      574.63      665.63    104.19 o 
 -15   3   9       45.06      150.85     54.69 o 
 -14   3   9       13.15        1.31     18.18 o 
 -13   3   9      343.68      361.83     52.43 o 
 -12   3   9      105.06       93.82     14.11 o 
 -11   3   9      644.32      702.30     26.49 o 
 -10   3   9      844.23      920.90     36.40 o 
  -9   3   9     1277.48     1324.06     38.23 o 
  -8   3   9      220.84      217.01     14.87 o 
  -7   3   9       99.21      109.16     19.76 o 
  -6   3   9     1254.05     1229.07     30.35 o 
  -5   3   9      152.33      150.70      9.45 o 
  -4   3   9     1435.44     1552.25     30.02 o 
  -3   3   9     2703.13     2705.81     37.97 o 
  -2   3   9      155.92      201.78     11.57 o 
  -1   3   9      797.46      683.23     19.18 o 
   0   3   9       44.18       78.56      9.44 o 
   1   3   9      403.19      438.36     23.33 o 
   2   3   9     3616.45     3606.88     58.90 o 
   3   3   9      735.46      675.03     27.31 o 
   4   3   9      288.21      239.98     17.58 o 
   5   3   9      123.38      115.95     17.51 o 
   6   3   9      749.54      698.10     43.75 o 
   7   3   9     3315.04     3243.47    101.61 o 
   8   3   9     1425.60     1371.72     86.01 o 
   9   3   9       22.59       36.01     19.69 o 
  10   3   9      343.04      388.00     52.40 o 
  11   3   9        0.19      -11.37     16.60 o 
  12   3   9       23.46       67.48     24.79 o 
  13   3   9       14.35      -18.62     51.03 o 
  14   3   9        1.77      -14.22     17.29 o 
 -16   4   9        7.69       68.29     29.79 o 
 -15   4   9      109.70      155.25     38.51 o 
 -14   4   9      384.38      360.65     55.03 o 
 -13   4   9      801.77      860.03     79.46 o 
 -12   4   9      166.01      159.74     34.42 o 
 -11   4   9      266.32      232.49     38.96 o 
 -10   4   9      114.70      139.91     22.67 o 
  -9   4   9       87.49      110.13     19.12 o 
  -8   4   9      425.82      338.65     30.94 o 
  -7   4   9     2189.71     2156.78     64.26 o 
  -6   4   9      767.44      736.48     23.25 o 
  -5   4   9     1972.58     1995.58     34.07 o 
  -4   4   9     4975.78     5180.27     64.05 o 
  -3   4   9     1047.65     1143.95     36.80 o 
  -2   4   9     5608.18     5936.37     72.42 o 
  -1   4   9     1763.72     1920.39     37.01 o 
   0   4   9      552.23      480.82     19.41 o 
   1   4   9      166.73      134.27     13.14 o 
   2   4   9      214.31      243.24     17.61 o 
   3   4   9      229.16      241.91     16.66 o 
   4   4   9     1096.82     1089.01     31.87 o 
   5   4   9      706.70      695.22     60.96 o 
   6   4   9     3355.70     3236.86     92.84 o 
   7   4   9        2.59        0.52      7.89 o 
   8   4   9     3446.74     3259.72    107.74 o 
   9   4   9      243.35      128.52     29.54 o 
  10   4   9       98.17      132.65     33.13 o 
  11   4   9        0.26       19.14     17.86 o 
  12   4   9      516.32      576.24     70.36 o 
  13   4   9      378.36      501.72     68.16 o 
  14   4   9        1.25       39.36     58.55 o 
 -16   5   9      243.64      277.13     52.71 o 
 -15   5   9       21.34        6.44     17.48 o 
 -14   5   9      134.08       82.75     28.05 o 
 -13   5   9       68.05       55.21     24.81 o 
 -12   5   9     1081.26      949.70     79.13 o 
 -11   5   9       81.31       57.28     25.14 o 
 -10   5   9      794.17      841.48     53.71 o 
  -9   5   9     4079.54     4137.64     96.77 o 
  -8   5   9      204.45      200.62     26.91 o 
  -7   5   9      191.12      165.93     20.03 o 
  -6   5   9        3.44       10.85      7.03 o 
  -5   5   9      936.20      920.49     34.50 o 
  -4   5   9      435.72      394.19     15.24 o 
  -3   5   9     3900.65     4021.15     67.27 o 
  -2   5   9     1545.62     1573.08     49.05 o 
  -1   5   9      176.42      151.45      9.69 o 
   0   5   9       26.00       17.38      5.22 o 
   1   5   9      622.65      708.53     29.13 o 
   2   5   9      227.70      180.22     24.68 o 
   3   5   9      467.61      437.47     21.92 o 
   4   5   9      160.70      196.67     30.71 o 
   5   5   9      666.14      615.96     38.88 o 
   6   5   9     2121.38     2021.44     73.53 o 
   7   5   9      394.46      340.84     27.68 o 
   8   5   9      299.41      247.17     29.95 o 
   9   5   9      315.96      241.31     41.13 o 
  10   5   9      138.61      161.68     33.89 o 
  11   5   9        0.45        2.39     16.07 o 
  12   5   9       27.71       -0.84     44.47 o 
  13   5   9       54.75       99.77     36.67 o 
  14   5   9     1265.95     1282.61    112.93 o 
 -16   6   9      140.49      188.58     42.11 o 
 -15   6   9       51.77       34.63     45.95 o 
 -14   6   9       23.63       25.10     25.71 o 
 -13   6   9      174.37      158.06     32.43 o 
 -12   6   9     1273.46     1179.17     89.13 o 
 -11   6   9      230.93      140.70     29.66 o 
 -10   6   9      203.24      200.00     27.18 o 
  -9   6   9      160.97      164.61     19.73 o 
  -8   6   9      101.78      105.95     22.99 o 
  -7   6   9      395.51      363.53     25.96 o 
  -6   6   9     3316.27     3286.46     92.39 o 
  -5   6   9       33.06       18.44      5.43 o 
  -4   6   9     3631.75     3664.16     51.87 o 
  -3   6   9     9919.29     9875.67    176.05 o 
  -2   6   9      863.64      870.20     34.75 o 
  -1   6   9        2.76       11.61      3.91 o 
   0   6   9     1418.01     1466.36     29.14 o 
   1   6   9     3966.46     3822.59     65.66 o 
   2   6   9     1777.97     1833.53     49.52 o 
   3   6   9      204.52      275.49     17.77 o 
   4   6   9      834.51      870.55     36.29 o 
   5   6   9      854.21      761.62     42.07 o 
   6   6   9     1646.71     1571.36     70.15 o 
   7   6   9      195.81      195.22     23.33 o 
   8   6   9      135.08      138.53     26.49 o 
   9   6   9       32.92       17.89     10.68 o 
  10   6   9      111.94      139.99     60.38 o 
  11   6   9      470.38      535.63     64.87 o 
  12   6   9        0.24        5.40     20.91 o 
  13   6   9      374.50      376.79     61.66 o 
  14   6   9      394.14      507.50     73.30 o 
 -16   7   9      581.34      667.87     83.66 o 
 -15   7   9       12.83       11.44     29.05 o 
 -14   7   9       16.08      -15.68     20.45 o 
 -13   7   9       41.76       51.30     22.28 o 
 -12   7   9        1.45       -7.44     19.56 o 
 -11   7   9      765.67      742.74     67.06 o 
 -10   7   9     1649.84     1742.32     80.06 o 
  -9   7   9      768.96      680.37     39.51 o 
  -8   7   9      286.30      298.71     24.88 o 
  -7   7   9     3972.73     4049.83     84.28 o 
  -6   7   9       22.23       12.10      6.37 o 
  -5   7   9      974.51      904.32     23.16 o 
  -4   7   9      251.03      199.07     11.14 o 
  -3   7   9     4410.84     4544.29    107.80 o 
  -2   7   9      306.10      405.61     50.41 o 
  -1   7   9      806.62      733.00     40.17 o 
   0   7   9      196.52      160.58      9.35 o 
   1   7   9     6257.01     6302.78     89.65 o 
   2   7   9       55.05       51.41      7.31 o 
   3   7   9     5182.83     5084.18     75.06 o 
   4   7   9     1703.98     1852.31     53.99 o 
   5   7   9     4667.70     4462.00    103.35 o 
   6   7   9        8.60        7.91      8.57 o 
   7   7   9      287.02      276.74     25.91 o 
   8   7   9      935.87      932.14     59.37 o 
   9   7   9      817.23      890.98     60.94 o 
  10   7   9       81.58       79.42     20.56 o 
  11   7   9       19.87       43.23     23.89 o 
  12   7   9       72.60       36.83     31.61 o 
  13   7   9       38.38       63.06     30.30 o 
 -16   8   9       35.07       40.91     25.70 o 
 -15   8   9       79.18      122.27     36.69 o 
 -14   8   9      328.62      273.13     47.84 o 
 -13   8   9      194.90      179.76     37.03 o 
 -12   8   9      243.33      286.11     45.51 o 
 -11   8   9        1.36       -1.51     28.52 o 
 -10   8   9      305.99      285.02     33.40 o 
  -9   8   9      378.57      384.47     31.36 o 
  -8   8   9      880.78      850.93     66.47 o 
  -7   8   9       65.97       45.80      9.66 o 
  -6   8   9      349.18      337.41     23.94 o 
  -5   8   9     1375.39     1345.62     34.33 o 
  -4   8   9       19.72       18.79      4.76 o 
  -3   8   9      547.09      599.64     37.67 o 
  -2   8   9     1102.47     1058.71     69.58 o 
  -1   8   9      832.76      790.58     43.20 o 
   0   8   9     1038.85      949.63     73.48 o 
   1   8   9      561.93      535.90     27.48 o 
   2   8   9      398.44      340.84     17.38 o 
   3   8   9     6510.42     6867.66    139.23 o 
   4   8   9       92.22       86.92     13.10 o 
   5   8   9     1929.66     2072.07     91.23 o 
   6   8   9     3318.27     3249.02    119.36 o 
   7   8   9       14.56       17.05     10.95 o 
   8   8   9      448.30      511.28     44.84 o 
   9   8   9        0.00      -11.86     14.49 o 
  10   8   9       25.37       26.92     13.96 o 
  11   8   9      442.10      584.40     69.32 o 
  12   8   9       38.52       28.99     17.33 o 
  13   8   9      680.04      924.26     95.27 o 
 -15   9   9        8.84       27.46     29.09 o 
 -14   9   9       89.57       80.27     26.12 o 
 -13   9   9      640.56      581.34     68.71 o 
 -12   9   9       18.42       53.91     22.86 o 
 -11   9   9      318.21      275.18     40.44 o 
 -10   9   9     1035.77      988.14     61.84 o 
  -9   9   9       55.39       51.10     16.55 o 
  -8   9   9     2791.27     2746.17     74.39 o 
  -7   9   9     1712.12     1698.54     53.59 o 
  -6   9   9       68.84       70.31     10.17 o 
  -5   9   9        3.60        2.87      5.82 o 
  -4   9   9      740.41      716.12     24.02 o 
  -3   9   9      120.20      154.83     19.16 o 
  -2   9   9     1425.95     1500.20     61.89 o 
  -1   9   9      418.75      430.38     32.03 o 
   0   9   9       20.42       74.49     15.92 o 
   1   9   9      545.62      521.22     25.94 o 
   2   9   9       11.73        8.33      6.96 o 
   3   9   9     1671.14     1701.91     45.76 o 
   4   9   9     2854.77     2789.20     65.58 o 
   5   9   9       83.10       65.20     12.70 o 
   6   9   9      759.59      772.98     46.58 o 
   7   9   9        0.19        9.45     12.29 o 
   8   9   9      802.69      792.48     55.95 o 
   9   9   9     1055.90     1060.95     67.00 o 
  10   9   9        9.23        3.34     10.16 o 
  11   9   9      157.71      169.68     29.37 o 
  12   9   9        1.90       37.86     25.48 o 
  13   9   9      183.53      207.16     44.42 o 
 -15  10   9      251.27      270.17     72.33 o 
 -14  10   9       49.26       17.75     21.93 o 
 -13  10   9      825.61      785.29     77.52 o 
 -12  10   9       22.16       26.40     17.77 o 
 -11  10   9      346.29      431.52     43.42 o 
 -10  10   9      380.18      375.11     38.97 o 
  -9  10   9      368.17      362.97     29.53 o 
  -8  10   9     2307.32     2438.78     69.54 o 
  -7  10   9        1.39       -5.87      5.87 o 
  -6  10   9     2636.38     2532.57     55.01 o 
  -5  10   9      615.99      675.92     24.75 o 
  -4  10   9        0.14        2.38      6.09 o 
  -3  10   9      931.10      995.02     47.64 o 
  -2  10   9      488.51      502.39     31.68 o 
  -1  10   9      241.78      346.63     40.70 o 
   0  10   9      207.37      180.04     29.43 o 
   1  10   9       11.40       10.48      6.00 o 
   2  10   9      127.00      112.32     20.80 o 
   3  10   9        9.32        6.51      5.24 o 
   4  10   9      170.32      145.02     15.36 o 
   5  10   9      105.70       85.08     32.09 o 
   6  10   9        1.42       -0.46     10.09 o 
   7  10   9      552.14      551.17     36.15 o 
   8  10   9      409.19      453.17     43.22 o 
   9  10   9      120.40      138.59     23.84 o 
  10  10   9       14.87       -3.34     13.40 o 
  11  10   9        4.09      -12.05     17.22 o 
  12  10   9       83.34       92.97     52.74 o 
 -14  11   9      324.07      338.66     87.11 o 
 -13  11   9      166.42      139.89     35.26 o 
 -12  11   9       27.31       10.76     14.64 o 
 -11  11   9        0.41       18.86     16.77 o 
 -10  11   9      438.32      400.33     40.03 o 
  -9  11   9      196.08      216.24     23.00 o 
  -8  11   9      680.97      652.39     35.98 o 
  -7  11   9       17.59        8.17      6.39 o 
  -6  11   9       83.73       62.04      8.36 o 
  -5  11   9     2204.64     2270.85     45.83 o 
  -4  11   9      128.78      132.46     17.66 o 
  -3  11   9      134.99      141.39     19.15 o 
  -2  11   9      174.43      196.58     32.60 o 
  -1  11   9      169.41      200.96     32.01 o 
   0  11   9      317.15      304.22     38.70 o 
   1  11   9       11.18       11.32     13.61 o 
   2  11   9        3.65        9.24     13.31 o 
   3  11   9       28.83       21.70      7.03 o 
   4  11   9      801.00      892.07     36.63 o 
   5  11   9       85.16       53.39     11.94 o 
   6  11   9       84.14       75.76     14.72 o 
   7  11   9       55.45       88.60     20.73 o 
   8  11   9      288.21      247.10     33.44 o 
   9  11   9        2.29       -8.49     11.94 o 
  10  11   9        2.39      -12.23     12.23 o 
  11  11   9       18.83       14.15     19.64 o 
  12  11   9       19.08       -2.03     49.22 o 
 -14  12   9       97.47      183.71     67.44 o 
 -13  12   9       20.20       -3.61     20.81 o 
 -12  12   9        2.86       -6.53     16.33 o 
 -11  12   9      164.99      180.59     29.57 o 
 -10  12   9        8.13        6.19     12.73 o 
  -9  12   9        3.54       16.82      9.93 o 
  -8  12   9       28.63       24.15     10.17 o 
  -7  12   9       82.73       59.34     10.69 o 
  -6  12   9       19.61       16.51      7.85 o 
  -5  12   9     1350.10     1366.41     45.90 o 
  -4  12   9     1255.41     1233.84     54.53 o 
  -3  12   9      315.63      311.20     42.48 o 
  -2  12   9       80.65       79.31     33.02 o 
  -1  12   9       38.11       37.19     17.13 o 
   0  12   9        1.55      642.61    130.69 o 
   1  12   9       85.75       69.54     25.19 o 
   2  12   9      247.09      306.82     51.93 o 
   3  12   9      128.59       99.92     10.23 o 
   4  12   9      365.18      436.73     25.35 o 
   5  12   9      556.92      637.28     39.67 o 
   6  12   9      243.24      183.71     32.55 o 
   7  12   9       11.27       19.75     12.02 o 
   8  12   9        3.04        1.72     15.23 o 
   9  12   9       22.17       30.85     13.57 o 
  10  12   9        0.40       23.78     17.37 o 
  11  12   9        8.32        4.95     16.84 o 
 -13  13   9       85.94      142.70     39.89 o 
 -12  13   9      383.36      476.03     95.97 o 
 -11  13   9        0.68       -4.04     38.97 o 
 -10  13   9       25.24      -14.33     43.38 o 
  -9  13   9      719.29      711.83     76.98 o 
  -8  13   9     2461.37     2591.66     85.34 o 
  -7  13   9       19.71      -14.06     18.19 o 
  -6  13   9        4.29        0.58      4.86 o 
  -5  13   9       17.85       42.75      8.42 o 
  -4  13   9      139.42      103.23     23.97 o 
  -3  13   9       75.29       80.99     26.46 o 
  -2  13   9      273.61      259.73     51.23 o 
  -1  13   9        6.14      -10.70     16.36 o 
   0  13   9     1344.14     1153.10     77.55 o 
   1  13   9       34.93       15.01     15.92 o 
   2  13   9        0.67       12.87     18.92 o 
   3  13   9       19.30       -0.70      7.13 o 
   4  13   9      170.62      106.26     18.27 o 
   5  13   9      482.63      515.75     54.86 o 
   6  13   9       46.54       81.01     24.56 o 
   7  13   9       99.80      142.58     24.46 o 
   8  13   9      574.71      593.57     50.66 o 
   9  13   9      344.26      373.27     41.61 o 
  10  13   9       91.45       94.59     25.61 o 
  11  13   9       19.17        0.95     22.46 o 
 -13  14   9       55.22        1.16     18.51 o 
 -12  14   9      360.20      490.87     69.79 o 
 -11  14   9        9.00       26.97     26.54 o 
 -10  14   9      394.03      486.52     67.42 o 
  -9  14   9        5.22       -6.50     20.26 o 
  -8  14   9       20.54        3.68     27.56 o 
  -7  14   9       10.39       25.79     21.73 o 
  -6  14   9       51.74       68.15     25.16 o 
  -5  14   9      702.93      709.39     67.17 o 
  -4  14   9     2418.29     2675.22    132.52 o 
  -3  14   9      417.04      370.43     40.64 o 
  -2  14   9      247.31      271.45     40.86 o 
  -1  14   9        0.11       -6.36     12.94 o 
   0  14   9      367.43      329.77     42.85 o 
   1  14   9        4.91        1.02     12.02 o 
   2  14   9      623.69      518.74     46.42 o 
   3  14   9      314.51      295.05     26.45 o 
   4  14   9      395.19      376.48     33.31 o 
   5  14   9      198.17      186.58     49.91 o 
   6  14   9       10.69       45.60     21.09 o 
   7  14   9      549.36      546.52     46.77 o 
   8  14   9       27.22       39.86     15.20 o 
   9  14   9        7.01      -15.37     15.37 o 
  10  14   9        0.50      -10.28     16.30 o 
 -12  15   9       53.90       45.76     26.96 o 
 -11  15   9       55.59       82.43     33.70 o 
 -10  15   9      374.33      551.07     72.62 o 
  -9  15   9       47.05       27.89     25.81 o 
  -8  15   9       45.84        8.92     19.56 o 
  -7  15   9       26.53       87.06     33.69 o 
  -6  15   9      485.68      546.40     66.58 o 
  -5  15   9        3.80       14.02     16.22 o 
  -4  15   9       45.49       43.81     32.01 o 
  -3  15   9      253.04      288.53     42.66 o 
  -2  15   9        7.49      -19.98     19.98 o 
  -1  15   9      407.03      336.24     45.50 o 
   0  15   9      345.74      322.76     43.37 o 
   1  15   9      118.70      168.02     33.83 o 
   2  15   9      147.62      183.80     52.74 o 
   3  15   9     1046.91     1099.35     81.26 o 
   4  15   9       37.57       36.59     17.69 o 
   5  15   9      100.97       61.49     20.78 o 
   6  15   9       13.12       23.29     15.09 o 
   7  15   9      395.50      430.05     54.71 o 
   8  15   9      137.08      121.28     34.67 o 
   9  15   9      109.73      118.20     28.68 o 
 -11  16   9        8.34       -3.05     36.99 o 
 -10  16   9        0.43       -6.85     22.03 o 
  -9  16   9       14.73       41.95     25.36 o 
  -8  16   9      124.59      109.67     36.71 o 
  -7  16   9        1.08      -12.00     22.06 o 
  -6  16   9      842.81      873.00     84.14 o 
  -5  16   9        1.40      -10.65     17.45 o 
  -4  16   9      280.82      288.04     29.21 o 
  -3  16   9       15.47       23.73     34.30 o 
  -2  16   9        0.76        9.39     16.43 o 
  -1  16   9      380.28      370.72     49.03 o 
   0  16   9       93.94      113.94     34.65 o 
   1  16   9     1162.49      889.92     74.85 o 
   2  16   9       79.82       92.83     24.00 o 
   3  16   9      104.56      114.15     29.18 o 
   4  16   9      118.18       88.12     56.69 o 
   5  16   9        5.50        9.42     17.94 o 
   6  16   9      103.14       81.51     26.89 o 
   7  16   9        8.14       39.82     21.06 o 
   8  16   9      137.58      162.05    102.30 o 
   9  16   9        6.04       14.53     36.41 o 
 -10  17   9        2.35        6.01     21.44 o 
  -9  17   9      169.41      221.77     47.14 o 
  -8  17   9       11.18       20.34     23.62 o 
  -7  17   9       67.48      122.41     43.42 o 
  -6  17   9      118.64       68.67     22.94 o 
  -5  17   9        0.19       -4.01     20.22 o 
  -4  17   9      206.04      191.28     38.76 o 
  -3  17   9      241.73      252.89     75.70 o 
  -2  17   9      178.99       83.05     23.63 o 
  -1  17   9       41.91        8.19     27.39 o 
   0  17   9       27.50       29.52     19.42 o 
   1  17   9      251.30      230.59     40.39 o 
   2  17   9      648.27      586.74     62.32 o 
   3  17   9      441.56      495.60     57.71 o 
   4  17   9       32.06       -2.48     18.61 o 
   5  17   9        8.78        6.81     36.62 o 
   6  17   9      159.73      190.85     41.55 o 
   7  17   9       85.89       65.47     22.77 o 
   8  17   9        4.35      -18.74     40.50 o 
  -9  18   9        2.33      -27.55     27.55 o 
  -8  18   9       38.77       31.88     20.94 o 
  -7  18   9      456.46      548.53     86.82 o 
  -6  18   9       74.56       51.69     24.09 o 
  -5  18   9       40.88       13.01     16.78 o 
  -4  18   9        1.23       12.77     16.58 o 
  -3  18   9        0.84        3.78     16.34 o 
  -2  18   9      263.68      301.91     58.21 o 
  -1  18   9      219.41      228.55     41.28 o 
   0  18   9      121.35      176.15     65.69 o 
   1  18   9      619.40      672.13     68.34 o 
   2  18   9      202.26      132.12     30.88 o 
   3  18   9       45.00       70.64     54.60 o 
   4  18   9       19.81       30.32     15.03 o 
   5  18   9       33.82       -7.85     32.39 o 
   6  18   9      501.95      650.55     87.03 o 
  -7  19   9      156.91      183.16     49.70 o 
  -6  19   9       10.10      -14.48     21.79 o 
  -5  19   9      231.69      227.61     90.91 o 
  -4  19   9      162.85      261.05     51.78 o 
  -3  19   9      386.23      422.69     56.12 o 
  -2  19   9       17.49       14.10     18.67 o 
  -1  19   9      308.26      257.86     42.69 o 
   0  19   9       55.89       56.18     22.01 o 
   1  19   9       12.26       13.26     34.04 o 
   2  19   9     1261.58     1294.29    112.24 o 
   3  19   9        4.03       31.37     23.88 o 
   4  19   9        9.44      -13.88     71.76 o 
   5  19   9      164.98      196.55     39.32 o 
  -5  20   9      160.76      265.42     49.56 o 
  -4  20   9      268.96      279.16     48.97 o 
  -3  20   9      236.32      239.08     48.70 o 
  -2  20   9       10.69       -1.38     22.06 o 
  -1  20   9        0.03        5.91     18.59 o 
   0  20   9      451.95      397.01     55.80 o 
   1  20   9      661.44      695.22     73.23 o 
   2  20   9      205.60      180.25     40.68 o 
   3  20   9       52.67       45.44     28.93 o 
 -17   0  10      499.16      452.92     97.44 o 
 -16   0  10      175.68      165.70     60.62 o 
 -15   0  10      380.64      339.79     77.08 o 
 -14   0  10       21.57       62.15     33.64 o 
 -13   0  10      185.43      179.87     57.61 o 
 -12   0  10      889.33      133.05    443.57 o 
 -11   0  10      538.34      532.91     46.13 o 
 -10   0  10       68.86       33.85     22.39 o 
  -9   0  10     2551.28     2483.83     90.53 o 
  -8   0  10        5.62       -2.26      8.45 o 
  -7   0  10     2930.51     2783.87     82.75 o 
  -6   0  10     4065.04     3953.87     86.18 o 
  -5   0  10      394.67      479.11     27.84 o 
  -4   0  10     5308.95     5895.61     86.18 o 
  -3   0  10     1413.34     1336.22     40.93 o 
  -2   0  10     1243.39     1285.59     46.22 o 
  -1   0  10     6834.89     7123.15     93.82 o 
   0   0  10     2316.05     2396.30     63.71 o 
   1   0  10       14.93        8.57      8.20 o 
   2   0  10     1377.51     1328.87     49.39 o 
   3   0  10      467.09      533.07     41.02 o 
   4   0  10     4372.40     4187.47    161.21 o 
   5   0  10      492.61      583.75     48.12 o 
   6   0  10     2590.86     2953.41    161.03 o 
   7   0  10     3189.06     3292.93    181.58 o 
   8   0  10     1367.17     1410.33    125.25 o 
   9   0  10      572.65      728.54     96.12 o 
  10   0  10     3308.92     2911.32    200.43 o 
  11   0  10      133.39      159.87     49.62 o 
  12   0  10      513.92      499.55     91.04 o 
  13   0  10        0.07      -35.67     35.67 o 
  14   0  10       16.93      -39.39     39.39 o 
 -17   1  10      266.53      332.77     58.32 o 
 -16   1  10        4.31       16.12     22.81 o 
 -15   1  10      737.57      790.98     83.32 o 
 -14   1  10        9.10        9.87     18.35 o 
 -13   1  10     1222.54     1255.88     62.12 o 
 -12   1  10        1.31       -5.93      9.69 o 
 -11   1  10      289.40      283.97     27.16 o 
 -10   1  10      281.78      307.88     27.06 o 
  -9   1  10       54.44       35.43      8.00 o 
  -8   1  10       26.83       37.68      6.77 o 
  -7   1  10      440.01      411.04     20.58 o 
  -6   1  10      350.25      279.16     16.19 o 
  -5   1  10     1272.13     1194.52     29.66 o 
  -4   1  10     2887.89     3253.20     45.16 o 
  -3   1  10     2116.80     2286.81     37.60 o 
  -2   1  10      101.94      113.56      9.58 o 
  -1   1  10     1582.20     1672.42     32.22 o 
   0   1  10     1767.20     1763.74     35.75 o 
   1   1  10       70.17      131.13     12.29 o 
   2   1  10     1815.16     1996.37     46.68 o 
   3   1  10     2157.83     2277.47     58.92 o 
   4   1  10      381.30      410.34     59.81 o 
   5   1  10      149.46      156.30     17.65 o 
   6   1  10     2990.70     3017.45     95.25 o 
   7   1  10       99.85      157.25     30.12 o 
   8   1  10     2874.01     3138.54    132.06 o 
   9   1  10      935.07      744.04     68.54 o 
  10   1  10       24.01       28.50     20.43 o 
  11   1  10        0.19       12.50     15.79 o 
  12   1  10      291.41      333.60     52.91 o 
  13   1  10       31.53       19.49     18.04 o 
  14   1  10      217.88      263.16     69.90 o 
 -17   2  10       22.61       73.79     33.31 o 
 -16   2  10      142.83      227.42     48.34 o 
 -15   2  10       57.05       46.77     17.84 o 
 -14   2  10       94.72       62.65     18.26 o 
 -13   2  10       10.40        9.09      7.44 o 
 -12   2  10      121.03      144.01     30.43 o 
 -11   2  10      176.49      200.53     20.87 o 
 -10   2  10       44.66       48.57     10.07 o 
  -9   2  10      410.18      392.90     26.71 o 
  -8   2  10       91.31       57.71     20.58 o 
  -7   2  10      279.43      269.58     16.05 o 
  -6   2  10       10.86        9.37      3.76 o 
  -5   2  10      274.07      290.24     14.49 o 
  -4   2  10       58.99       50.92      5.97 o 
  -3   2  10     2258.31     2254.98     37.15 o 
  -2   2  10      269.13      292.39     16.26 o 
  -1   2  10        0.97        0.98      3.41 o 
   0   2  10      188.67      185.63     11.87 o 
   1   2  10     1273.74     1364.06     43.15 o 
   2   2  10        1.32        5.80      4.39 o 
   3   2  10      363.65      316.78     19.67 o 
   4   2  10       33.38       32.27     11.96 o 
   5   2  10      395.79      341.74     29.89 o 
   6   2  10      952.15      975.77     45.80 o 
   7   2  10      997.39     1063.81     59.64 o 
   8   2  10      267.79      240.98     37.61 o 
   9   2  10     2200.21     1954.94    109.93 o 
  10   2  10       14.68       28.68     16.59 o 
  11   2  10        6.36      -10.05     15.54 o 
  12   2  10      131.23      170.12     38.73 o 
  13   2  10       40.52       29.55     45.84 o 
  14   2  10       29.23       -3.72     29.95 o 
 -16   3  10       45.47      -19.01     23.27 o 
 -15   3  10      230.00      128.33     29.40 o 
 -14   3  10        1.65      -10.65     10.65 o 
 -13   3  10       42.37       32.95     15.96 o 
 -12   3  10        3.73        8.95      7.41 o 
 -11   3  10       28.67       28.70     15.06 o 
 -10   3  10       20.96       24.51      6.97 o 
  -9   3  10      310.21      302.27     18.84 o 
  -8   3  10      305.57      263.60     30.32 o 
  -7   3  10        5.79        3.75      4.08 o 
  -6   3  10       24.42       22.29      5.80 o 
  -5   3  10      199.65      177.62     19.63 o 
  -4   3  10      567.17      604.26     20.22 o 
  -3   3  10       33.15       27.62      6.43 o 
  -2   3  10      241.17      261.86     15.26 o 
  -1   3  10      154.14       95.37      8.90 o 
   0   3  10       19.95       70.19      7.98 o 
   1   3  10       20.10       12.57      4.93 o 
   2   3  10        1.30       -3.58      4.65 o 
   3   3  10       47.14       21.21      5.51 o 
   4   3  10      127.27       73.28     25.97 o 
   5   3  10      172.57      186.41     22.48 o 
   6   3  10        5.36        1.27      8.00 o 
   7   3  10     2693.73     2839.93     97.48 o 
   8   3  10     1988.72     1959.74    105.20 o 
   9   3  10      131.12       64.67     24.86 o 
  10   3  10      575.45      465.33     57.53 o 
  11   3  10       33.48       29.84     17.93 o 
  12   3  10        3.88        8.05     39.42 o 
  13   3  10       21.12       26.26     32.23 o 
  14   3  10       37.33       46.37     24.51 o 
 -16   4  10      171.28      158.65     39.22 o 
 -15   4  10      537.04      451.40     47.18 o 
 -14   4  10       35.84       11.75     14.05 o 
 -13   4  10        0.01       -3.18      9.81 o 
 -12   4  10      482.04      431.03     41.26 o 
 -11   4  10       21.77        5.83     12.84 o 
 -10   4  10      467.03      385.36     35.90 o 
  -9   4  10     2070.56     2227.66     83.52 o 
  -8   4  10      576.84      506.12     48.56 o 
  -7   4  10     1310.94     1217.52     32.28 o 
  -6   4  10      327.82      343.88     17.78 o 
  -5   4  10        2.94        3.35      3.70 o 
  -4   4  10      203.46      252.63     14.14 o 
  -3   4  10      588.14      633.49     22.99 o 
  -2   4  10     1237.67     1214.94     29.87 o 
  -1   4  10      369.99      439.50     19.14 o 
   0   4  10       71.04      119.71     10.77 o 
   1   4  10     1448.47     1605.24     46.23 o 
   2   4  10      331.67      342.81     20.66 o 
   3   4  10     1957.33     2150.85     46.84 o 
   4   4  10      252.66      282.95     22.20 o 
   5   4  10       55.24       20.82      8.34 o 
   6   4  10      793.55      755.13     46.35 o 
   7   4  10       15.98        5.18     13.02 o 
   8   4  10     1951.74     1832.95     82.63 o 
   9   4  10      771.40      784.90     70.34 o 
  10   4  10       77.81       80.12     26.68 o 
  11   4  10      600.11      618.68     69.51 o 
  12   4  10      292.37      245.16     46.40 o 
  13   4  10       42.74       21.41     21.46 o 
  14   4  10      504.04      571.26     77.56 o 
 -16   5  10       58.59       87.13     22.04 o 
 -15   5  10       69.91       64.50     19.04 o 
 -14   5  10      186.30      148.54     27.07 o 
 -13   5  10       44.70       28.93     15.28 o 
 -12   5  10      116.10      130.00     26.41 o 
 -11   5  10       67.21       52.24     24.18 o 
 -10   5  10      856.25      813.70     53.24 o 
  -9   5  10        7.69       11.91      8.62 o 
  -8   5  10        4.37       -3.93      8.90 o 
  -7   5  10       43.80       37.34     20.16 o 
  -6   5  10     3513.51     3256.16     81.02 o 
  -5   5  10      299.95      252.59     16.17 o 
  -4   5  10     5242.53     5566.47     67.04 o 
  -3   5  10      535.63      514.52     21.99 o 
  -2   5  10     1606.57     1663.68     35.71 o 
  -1   5  10     2357.47     2723.44     45.71 o 
   0   5  10      136.37      137.52     11.00 o 
   1   5  10     1355.84     1413.84     43.12 o 
   2   5  10      146.67      217.91     14.48 o 
   3   5  10     3626.23     3462.94     63.57 o 
   4   5  10     1738.47     1677.68     55.12 o 
   5   5  10     2621.90     2549.87     80.05 o 
   6   5  10     1235.05     1269.92     59.88 o 
   7   5  10     3995.40     4032.23    116.61 o 
   8   5  10       38.25       58.73     15.05 o 
   9   5  10        5.85        6.46     12.94 o 
  10   5  10      137.93      105.72     29.04 o 
  11   5  10      125.69      190.09     40.15 o 
  12   5  10        8.42       33.11     21.82 o 
  13   5  10      142.46      152.50     40.90 o 
 -16   6  10      341.81      367.86     46.24 o 
 -15   6  10      533.03      737.46     63.17 o 
 -14   6  10       93.03       59.76     22.25 o 
 -13   6  10       33.67       13.15     13.00 o 
 -12   6  10      626.49      579.73     49.22 o 
 -11   6  10      342.79      251.11     32.15 o 
 -10   6  10      229.87      211.14     28.46 o 
  -9   6  10      122.48      136.31     18.43 o 
  -8   6  10        4.74        9.86      9.59 o 
  -7   6  10       16.32       25.23      9.50 o 
  -6   6  10     1373.04     1328.05     45.23 o 
  -5   6  10     2591.27     2558.59     47.24 o 
  -4   6  10     3879.48     3957.87     54.48 o 
  -3   6  10      191.45      186.56     10.77 o 
  -2   6  10     2109.03     2160.88     41.31 o 
  -1   6  10      402.81      365.54     14.60 o 
   0   6  10     1728.55     1916.69     37.19 o 
   1   6  10       17.69        5.70      4.86 o 
   2   6  10     4363.43     4562.68     85.12 o 
   3   6  10     4722.77     4668.05     94.76 o 
   4   6  10      714.85      638.21     32.15 o 
   5   6  10     4333.23     4307.13    114.17 o 
   6   6  10      705.13      668.23     44.04 o 
   7   6  10      586.36      617.14     38.16 o 
   8   6  10     1160.18     1083.88     65.27 o 
   9   6  10      377.18      310.41     36.31 o 
  10   6  10      115.50       42.65     16.69 o 
  11   6  10      112.62       84.59     28.93 o 
  12   6  10       56.78       57.95     28.19 o 
  13   6  10      407.73      513.56     69.64 o 
 -16   7  10      198.78      152.29     31.73 o 
 -15   7  10      102.32      120.10     26.03 o 
 -14   7  10       33.41       57.70     17.42 o 
 -13   7  10      314.12      322.91     39.50 o 
 -12   7  10       37.35       24.99     20.25 o 
 -11   7  10       88.05       91.20     28.10 o 
 -10   7  10      413.10      396.78     38.66 o 
  -9   7  10      280.66      229.44     23.47 o 
  -8   7  10     1948.09     1973.40     63.28 o 
  -7   7  10      245.42      210.80     19.44 o 
  -6   7  10     1315.37     1293.05     43.21 o 
  -5   7  10      208.34      224.88     12.82 o 
  -4   7  10      932.51      998.49     32.99 o 
  -3   7  10     1459.99     1397.40     28.86 o 
  -2   7  10       19.50        5.75      5.46 o 
  -1   7  10      260.85      249.25     35.05 o 
   0   7  10      241.89      269.28     19.44 o 
   1   7  10     1048.33     1050.12     50.51 o 
   2   7  10      352.48      298.57     20.88 o 
   3   7  10      104.47      130.45     16.76 o 
   4   7  10      733.08      632.52     37.88 o 
   5   7  10     3337.82     3321.22    111.76 o 
   6   7  10     1240.11     1215.63     58.98 o 
   7   7  10        0.46       -9.06      9.06 o 
   8   7  10      180.64      158.08     24.83 o 
   9   7  10      118.31       99.78     22.53 o 
  10   7  10      147.99      115.51     24.72 o 
  11   7  10        3.29       -2.02     15.66 o 
  12   7  10      157.11      172.29     43.31 o 
  13   7  10      577.94      658.32     80.52 o 
 -15   8  10      308.86      347.45     51.29 o 
 -14   8  10        0.22       11.78     14.87 o 
 -13   8  10       63.60       53.19     15.86 o 
 -12   8  10      194.75      172.04     27.46 o 
 -11   8  10      164.19      138.90     23.68 o 
 -10   8  10     1480.78     1564.03     76.07 o 
  -9   8  10       87.47      108.48     16.43 o 
  -8   8  10       20.60       22.81     10.71 o 
  -7   8  10        0.88        0.99      6.02 o 
  -6   8  10     2656.40     2660.60     59.74 o 
  -5   8  10        3.45        5.27      2.83 o 
  -4   8  10     1159.24     1131.28     31.64 o 
  -3   8  10       29.78       41.44     13.16 o 
  -2   8  10     2586.25     2630.41     76.17 o 
  -1   8  10      108.31      137.02     22.45 o 
   0   8  10       13.89        8.54      7.07 o 
   1   8  10       87.99       93.42     11.41 o 
   2   8  10      823.87      742.29     34.68 o 
   3   8  10     1058.49      987.76     36.31 o 
   4   8  10     2185.98     2022.24     65.14 o 
   5   8  10     1977.05     2087.00     72.55 o 
   6   8  10     3893.19     3888.35    104.88 o 
   7   8  10     1766.47     1712.61     64.59 o 
   8   8  10      352.84      382.45     39.85 o 
   9   8  10        7.25        1.97     12.79 o 
  10   8  10      314.77      236.89     35.16 o 
  11   8  10      191.06      152.64     42.51 o 
  12   8  10        5.76       18.58     36.01 o 
  13   8  10      342.67      379.71     74.24 o 
 -15   9  10       23.16       56.70     21.84 o 
 -14   9  10      298.70      345.27     43.27 o 
 -13   9  10        2.31       10.11     20.12 o 
 -12   9  10      100.23       80.39     32.70 o 
 -11   9  10      256.45      291.18     35.68 o 
 -10   9  10      120.35      108.24     20.17 o 
  -9   9  10      389.56      354.30     29.11 o 
  -8   9  10        0.49       -8.67      8.67 o 
  -7   9  10      154.95      170.42     21.65 o 
  -6   9  10     9393.67     9439.54    114.15 o 
  -5   9  10      380.50      422.91     30.20 o 
  -4   9  10     6133.46     6322.26    126.04 o 
  -3   9  10       31.45       34.16      9.93 o 
  -2   9  10     1095.46     1125.98     46.30 o 
  -1   9  10      299.25      272.11     26.27 o 
   0   9  10      547.09      584.28     39.25 o 
   1   9  10      154.85      139.18     13.02 o 
   2   9  10      187.68      157.92     17.79 o 
   3   9  10      420.95      387.36     23.34 o 
   4   9  10        7.28        4.67      6.37 o 
   5   9  10      621.22      620.57     72.82 o 
   6   9  10      135.25      141.56     20.53 o 
   7   9  10      184.48      233.12     41.78 o 
   8   9  10       39.19       40.04     13.58 o 
   9   9  10      202.36      165.99     28.83 o 
  10   9  10      853.66      841.43     64.10 o 
  11   9  10      298.05      312.29     41.10 o 
  12   9  10      318.80      334.03     58.84 o 
 -15  10  10       88.40      138.70     45.97 o 
 -14  10  10      856.42     1157.56     79.45 o 
 -13  10  10       92.70       84.03     20.17 o 
 -12  10  10       43.96       50.72     16.58 o 
 -11  10  10      102.71      110.50     21.77 o 
 -10  10  10      201.68      191.47     27.17 o 
  -9  10  10       66.16       40.09     10.43 o 
  -8  10  10       29.94       49.99      9.54 o 
  -7  10  10      233.70      241.88     19.27 o 
  -6  10  10     3750.68     3499.51    180.45 o 
  -5  10  10      237.45      260.14     18.65 o 
  -4  10  10     1444.11     1480.20     67.04 o 
  -3  10  10       19.26       -1.27      7.66 o 
  -2  10  10      324.41      317.51     28.22 o 
  -1  10  10     1239.57     1235.02     57.05 o 
   0  10  10      955.04     1023.20     53.68 o 
   1  10  10      118.64      111.12     19.09 o 
   2  10  10       10.48        6.06      6.94 o 
   3  10  10     1043.36      951.87     33.18 o 
   4  10  10      444.46      462.07     26.83 o 
   5  10  10      299.16      288.61     27.27 o 
   6  10  10       13.26       23.71     10.21 o 
   7  10  10       45.56       50.52     14.94 o 
   8  10  10       63.53       85.49     19.90 o 
   9  10  10      561.26      594.39     51.99 o 
  10  10  10      119.51       71.78     20.23 o 
  11  10  10      229.65      246.24     36.86 o 
  12  10  10        0.02      -22.67     22.67 o 
 -14  11  10       42.81       42.94     85.18 o 
 -13  11  10      453.02      441.08     64.46 o 
 -12  11  10       22.30       18.79     13.51 o 
 -11  11  10      105.73       84.06     21.20 o 
 -10  11  10      372.98      343.40     36.02 o 
  -9  11  10      695.94      686.26     47.36 o 
  -8  11  10       54.01       81.94     14.44 o 
  -7  11  10      805.47      721.82     31.29 o 
  -6  11  10        0.28        0.43      5.82 o 
  -5  11  10        9.90        3.20      3.68 o 
  -4  11  10     1766.32     1935.32     65.79 o 
  -3  11  10        5.48        5.70      7.45 o 
  -2  11  10       52.01       70.10     15.56 o 
  -1  11  10      429.87      381.81     33.89 o 
   0  11  10       34.01       25.84     11.59 o 
   1  11  10      202.83      210.09     33.79 o 
   2  11  10     1446.02     1449.69     50.64 o 
   3  11  10      443.21      444.14     27.31 o 
   4  11  10        1.29        6.31      6.38 o 
   5  11  10       19.41       22.36      8.28 o 
   6  11  10        2.84       -4.85     15.95 o 
   7  11  10     1457.47     1463.15     75.29 o 
   8  11  10       18.45       16.07     11.30 o 
   9  11  10        0.31      -17.32     17.32 o 
  10  11  10       62.01       23.84     13.59 o 
  11  11  10        3.64       -9.96     17.23 o 
 -14  12  10      278.89      352.37     68.53 o 
 -13  12  10       15.29        5.53     19.72 o 
 -12  12  10       34.87       13.44     19.10 o 
 -11  12  10      469.03      490.01     66.11 o 
 -10  12  10      252.12      270.74     50.50 o 
  -9  12  10      147.75      151.72     22.52 o 
  -8  12  10      394.58      409.81     35.76 o 
  -7  12  10        5.45        9.49      6.08 o 
  -6  12  10        4.14       15.10      9.26 o 
  -5  12  10        0.10       14.12      7.90 o 
  -4  12  10       54.65       55.58     12.32 o 
  -3  12  10        0.16        0.68     12.51 o 
  -2  12  10      767.62      758.73     47.37 o 
  -1  12  10      312.59      379.46     46.11 o 
   0  12  10      217.04      221.79     35.19 o 
   1  12  10       33.73       64.14     21.76 o 
   2  12  10        0.07       10.49      6.41 o 
   3  12  10     1387.67     1463.94     58.42 o 
   4  12  10      403.62      441.22     35.06 o 
   5  12  10        0.39        0.60     12.86 o 
   6  12  10       14.31       26.55     23.67 o 
   7  12  10        0.45        1.63     10.12 o 
   8  12  10       24.01       11.81     13.08 o 
   9  12  10      157.94      237.10     34.01 o 
  10  12  10      527.17      572.54     55.16 o 
  11  12  10      466.81      469.57     51.13 o 
 -13  13  10        5.31        8.61     20.49 o 
 -12  13  10      162.05      226.34     46.03 o 
 -11  13  10      133.91      147.72     61.26 o 
 -10  13  10      374.21      380.95     59.44 o 
  -9  13  10     1096.69     1130.94     96.38 o 
  -8  13  10      128.13       99.31     32.96 o 
  -7  13  10      307.63      237.50     56.55 o 
  -6  13  10       41.88       41.13     21.29 o 
  -5  13  10      193.51      179.54     35.98 o 
  -4  13  10      696.76      740.16     44.66 o 
  -3  13  10      646.62      550.34     36.34 o 
  -2  13  10       17.07       28.32     22.87 o 
  -1  13  10     1607.52     1662.92     95.90 o 
   0  13  10      673.16      977.59    261.51 o 
   1  13  10      602.35      591.00     57.37 o 
   2  13  10      405.34      369.40     46.48 o 
   3  13  10        0.02       13.63     12.81 o 
   4  13  10      124.48      145.84     26.48 o 
   5  13  10      210.04      113.55     61.79 o 
   6  13  10      125.08      133.82     29.27 o 
   7  13  10      593.63      581.76     48.44 o 
   8  13  10       82.82      120.64     24.48 o 
   9  13  10      123.62      148.67     32.21 o 
  10  13  10      156.12      134.52     27.65 o 
 -12  14  10        3.92      -36.14     44.45 o 
 -11  14  10      350.39      342.97     83.97 o 
 -10  14  10      882.26     1052.36     98.00 o 
  -9  14  10       15.15       39.64     34.45 o 
  -8  14  10      147.76      175.11     61.22 o 
  -7  14  10     1355.93     1496.35    107.41 o 
  -6  14  10       15.32       24.90     60.73 o 
  -5  14  10      222.46      192.42     23.38 o 
  -4  14  10      351.55      426.01     54.92 o 
  -3  14  10      741.80      658.32     45.42 o 
  -2  14  10       35.02       61.46     19.49 o 
  -1  14  10      403.87      536.15     81.32 o 
   0  14  10      148.29      157.84     33.69 o 
   1  14  10       23.15       15.08     17.62 o 
   2  14  10       59.56       73.77     23.58 o 
   3  14  10       87.37      110.35     29.51 o 
   4  14  10       49.60       75.73     25.74 o 
   5  14  10      756.75      671.68     65.39 o 
   6  14  10      599.05      612.47     63.81 o 
   7  14  10       60.55       56.97     23.37 o 
   8  14  10        6.18       17.24     22.86 o 
   9  14  10      205.26      181.18     47.29 o 
  10  14  10     1144.05     1380.58    109.85 o 
 -12  15  10       35.84       50.71     28.88 o 
 -11  15  10       34.37       77.60     29.14 o 
 -10  15  10      265.35      289.04     54.31 o 
  -9  15  10       60.76       31.04     87.58 o 
  -8  15  10      334.95      290.62     51.95 o 
  -7  15  10       30.99       60.26     47.30 o 
  -6  15  10       14.48       51.41     25.57 o 
  -5  15  10     1623.51     1904.84    118.39 o 
  -4  15  10       25.46       40.10     13.59 o 
  -3  15  10      561.22      591.27     62.87 o 
  -2  15  10      286.43      381.83     50.22 o 
  -1  15  10        3.50      -21.25     21.25 o 
   0  15  10       88.48       73.81     24.62 o 
   1  15  10      405.58      324.41     45.71 o 
   2  15  10       13.97        4.89     14.31 o 
   3  15  10       92.03      107.86     26.73 o 
   4  15  10       31.33       35.68     45.85 o 
   5  15  10       90.88      102.64     27.62 o 
   6  15  10      391.47      401.93     53.77 o 
   7  15  10       58.68       52.38     35.64 o 
   8  15  10      694.23      709.00     72.98 o 
   9  15  10        6.36        9.26     19.08 o 
 -11  16  10       21.87        3.65     24.43 o 
 -10  16  10       28.62        9.01     19.16 o 
  -9  16  10      583.97      678.00     81.48 o 
  -8  16  10       15.90       57.57     28.01 o 
  -7  16  10        0.59       11.29     19.48 o 
  -6  16  10       67.99      105.61     33.19 o 
  -5  16  10      759.17      814.67     80.69 o 
  -4  16  10       19.91       39.59     23.55 o 
  -3  16  10      259.05      332.50     49.69 o 
  -2  16  10      155.14       96.11     34.17 o 
  -1  16  10       45.74       79.13     24.45 o 
   0  16  10      164.55      169.84     35.11 o 
   1  16  10      478.55      394.21     52.05 o 
   2  16  10        5.26       16.48     16.30 o 
   3  16  10       24.72       42.76     19.67 o 
   4  16  10       12.37      -14.37     17.89 o 
   5  16  10        8.67       -2.08     26.27 o 
   6  16  10        7.66       17.05     13.74 o 
   7  16  10      379.87      346.71     50.54 o 
   8  16  10      250.19      343.46     52.98 o 
 -10  17  10      112.52      140.56     38.53 o 
  -9  17  10       33.51       43.24     32.08 o 
  -8  17  10        2.86       29.30     24.71 o 
  -7  17  10      164.24       78.87     31.40 o 
  -6  17  10      225.97      236.40     47.01 o 
  -5  17  10      149.12      162.42     30.51 o 
  -4  17  10        2.29        9.13     22.11 o 
  -3  17  10      137.04      248.47     44.34 o 
  -2  17  10      241.08      269.15     44.39 o 
  -1  17  10        0.00       -5.17     16.21 o 
   0  17  10        5.86        4.80     26.09 o 
   1  17  10        0.69       14.57     16.70 o 
   2  17  10       78.66       40.19     22.18 o 
   3  17  10        3.00       30.87     21.45 o 
   4  17  10      985.23     1068.88     87.64 o 
   5  17  10        0.17      -22.92     23.35 o 
   6  17  10      156.14      164.06     36.72 o 
   7  17  10      108.01       79.59     29.24 o 
  -8  18  10      718.49      852.63     91.49 o 
  -7  18  10        0.14       11.64     17.64 o 
  -6  18  10      622.86      691.14     79.55 o 
  -5  18  10      359.76      456.56     51.41 o 
  -4  18  10        1.24      -10.18     19.58 o 
  -3  18  10       73.11       41.38     34.95 o 
  -2  18  10      140.63      123.83     88.97 o 
  -1  18  10       41.27       41.27     20.83 o 
   0  18  10      346.70      341.78     51.58 o 
   1  18  10       31.94      -18.58     18.58 o 
   2  18  10      145.23      129.33     54.41 o 
   3  18  10        8.90      -11.32     20.01 o 
   4  18  10       32.45       37.95     20.50 o 
   5  18  10        8.15      -27.41     30.01 o 
   6  18  10       15.80       33.63     20.45 o 
  -7  19  10      219.37      363.94     59.77 o 
  -6  19  10      338.69      325.91     54.37 o 
  -5  19  10      154.84      164.13     38.89 o 
  -4  19  10       11.73       39.19     21.75 o 
  -3  19  10        3.36        6.26     20.03 o 
  -2  19  10        7.67        0.98     15.80 o 
  -1  19  10        0.13       -7.41     52.31 o 
   0  19  10      142.77      162.36     37.76 o 
   1  19  10      593.24      617.96     69.85 o 
   2  19  10       16.77       13.64     23.32 o 
   3  19  10        1.59       13.34     17.34 o 
   4  19  10       54.27      100.27     31.12 o 
  -4  20  10       31.86       42.26     22.67 o 
  -3  20  10        5.81        9.87     38.17 o 
  -2  20  10       29.65       41.29     20.01 o 
  -1  20  10      136.31      211.88     41.63 o 
   0  20  10       15.65       -2.11     19.91 o 
   1  20  10      283.77      285.91     49.13 o 
   2  20  10       16.86       40.22     34.81 o 
 -16   1  11      162.26      245.06     52.84 o 
 -15   1  11       71.89       69.66     27.59 o 
 -14   1  11      212.88      170.64     59.14 o 
 -13   1  11       59.67       46.07     12.27 o 
 -12   1  11       16.45        5.65      9.06 o 
 -11   1  11        3.28       -5.66      6.63 o 
 -10   1  11      196.74      103.72     32.31 o 
  -9   1  11      164.14      192.49     46.74 o 
  -8   1  11     1652.01     1614.68     48.03 o 
  -7   1  11      647.23      631.99     26.07 o 
  -6   1  11      115.36       93.66     10.43 o 
  -5   1  11      261.76      198.89     12.77 o 
  -4   1  11       41.67       84.64     14.25 o 
  -3   1  11        9.17       12.89      4.17 o 
  -2   1  11       18.35       11.96      4.28 o 
  -1   1  11      150.38      131.78     19.02 o 
   0   1  11       10.82       12.22      5.26 o 
   1   1  11       88.05      103.33     11.62 o 
   2   1  11     1477.54     1375.23     40.70 o 
   3   1  11       90.16       81.01     12.50 o 
   4   1  11      626.07      653.52     35.19 o 
   5   1  11      171.59      206.71     24.47 o 
   6   1  11      165.94      171.03     23.51 o 
   7   1  11       81.58       43.38     19.09 o 
   8   1  11      648.42      633.78     62.19 o 
   9   1  11      236.15      344.11     47.02 o 
  10   1  11      613.98      569.17     65.65 o 
  11   1  11       69.41       31.24     15.62 o 
  12   1  11       36.07      116.34     29.87 o 
  13   1  11       72.43      106.52     33.47 o 
 -16   2  11      117.06       98.24     29.52 o 
 -15   2  11       40.99       60.61     26.82 o 
 -14   2  11      323.46      323.40     45.12 o 
 -13   2  11       24.32       28.38     13.12 o 
 -12   2  11      103.58       85.09     13.42 o 
 -11   2  11      786.11      858.10     54.61 o 
 -10   2  11      521.20      468.14     30.39 o 
  -9   2  11      265.12      190.14     17.25 o 
  -8   2  11      336.39      308.40     21.37 o 
  -7   2  11       36.90       32.78      8.36 o 
  -6   2  11       62.09       34.84      8.96 o 
  -5   2  11      203.91      149.35     26.15 o 
  -4   2  11      453.23      482.51     19.55 o 
  -3   2  11      952.64      968.34     27.41 o 
  -2   2  11      889.41      957.41     28.95 o 
  -1   2  11      361.49      281.13     20.35 o 
   0   2  11        2.28       14.77      6.75 o 
   1   2  11      773.34      816.64     35.22 o 
   2   2  11      363.03      372.61     23.33 o 
   3   2  11      141.48       72.06     35.03 o 
   4   2  11      258.25      290.44     27.37 o 
   5   2  11       86.90       75.33     15.25 o 
   6   2  11      218.99      294.62     31.24 o 
   7   2  11     1076.15     1010.82     59.97 o 
   8   2  11     1006.13     1127.20     81.79 o 
   9   2  11      231.05      247.22     44.90 o 
  10   2  11       73.83       51.14     33.01 o 
  11   2  11        0.24      -14.64     15.86 o 
  12   2  11       43.39      117.47     31.92 o 
  13   2  11        4.28       22.43     31.29 o 
 -16   3  11        8.26       64.39     49.46 o 
 -15   3  11     1015.80     1101.99     72.37 o 
 -14   3  11       80.13       50.19     15.54 o 
 -13   3  11      247.14      248.06     31.98 o 
 -12   3  11       71.77       32.12     14.19 o 
 -11   3  11       15.07       10.16      6.11 o 
 -10   3  11      218.72      234.03     18.39 o 
  -9   3  11     1493.00     1517.36     46.69 o 
  -8   3  11      339.10      327.23     41.49 o 
  -7   3  11     1320.71     1449.91     42.51 o 
  -6   3  11      581.83      625.60     26.29 o 
  -5   3  11     1246.00     1259.29     32.66 o 
  -4   3  11      119.72      102.47      8.69 o 
  -3   3  11     1270.97     1255.83     34.00 o 
  -2   3  11      922.75      907.51     27.60 o 
  -1   3  11     1683.52     1738.60     38.53 o 
   0   3  11       18.69       38.02      7.14 o 
   1   3  11     1521.40     1431.86     46.12 o 
   2   3  11       16.28       34.13      8.12 o 
   3   3  11      163.24      171.86     16.51 o 
   4   3  11     2024.82     1894.93     67.79 o 
   5   3  11      177.86      170.60     22.06 o 
   6   3  11     1360.18     1269.90     53.34 o 
   7   3  11      111.45       82.98     27.60 o 
   8   3  11      627.25      625.06     61.44 o 
   9   3  11      790.25      912.15    198.69 o 
  10   3  11      433.55      510.94     60.84 o 
  11   3  11      156.03      244.85     44.29 o 
  12   3  11      181.82      177.94     41.96 o 
  13   3  11      120.97       94.13     29.96 o 
 -16   4  11       29.27       26.88     46.03 o 
 -15   4  11      302.83      272.77     37.76 o 
 -14   4  11       14.91       52.68     17.15 o 
 -13   4  11      284.78      278.45     35.54 o 
 -12   4  11       12.01        3.28     11.81 o 
 -11   4  11       62.97       19.83     10.92 o 
 -10   4  11      116.92      108.80     19.22 o 
  -9   4  11     3034.03     3106.15     84.00 o 
  -8   4  11     2761.48     2538.07    101.74 o 
  -7   4  11      205.96      194.01     13.75 o 
  -6   4  11     3501.96     3364.90     62.06 o 
  -5   4  11      971.20      912.68     27.09 o 
  -4   4  11       91.27       90.32      8.14 o 
  -3   4  11     3535.87     3564.76     56.72 o 
  -2   4  11     3351.48     3491.29     56.69 o 
  -1   4  11      362.79      421.25     21.33 o 
   0   4  11     2337.71     2367.67     48.98 o 
   1   4  11       36.55       33.29      8.26 o 
   2   4  11     3306.98     3340.35     62.14 o 
   3   4  11     1619.72     1667.64     51.34 o 
   4   4  11      128.39       85.05     25.86 o 
   5   4  11      124.30      118.28     19.06 o 
   6   4  11      281.61      311.11     30.80 o 
   7   4  11       28.41       18.68     12.30 o 
   8   4  11     2266.55     2331.73     95.47 o 
   9   4  11       10.62        8.86     14.87 o 
  10   4  11      263.74      264.19     44.59 o 
  11   4  11        1.70       10.56     31.08 o 
  12   4  11      186.03      247.41     61.73 o 
  13   4  11       12.80       21.84     27.97 o 
 -16   5  11       71.35       46.65     26.43 o 
 -15   5  11      471.32      510.35     51.87 o 
 -14   5  11      438.23      478.48     48.43 o 
 -13   5  11      312.60      353.63     39.57 o 
 -12   5  11       48.60       43.80     16.48 o 
 -11   5  11      115.14       97.87     20.63 o 
 -10   5  11       32.33       37.97     15.05 o 
  -9   5  11       48.31       70.24     13.46 o 
  -8   5  11      206.42      185.65     21.21 o 
  -7   5  11      212.49      202.47     20.03 o 
  -6   5  11       16.78       15.04     12.89 o 
  -5   5  11     4254.61     4241.15     66.96 o 
  -4   5  11     4276.42     4387.61    108.23 o 
  -3   5  11      965.45     1034.24     33.41 o 
  -2   5  11     2715.32     2805.93     48.09 o 
  -1   5  11      320.33      330.15     16.13 o 
   0   5  11     1572.08     1682.36     37.71 o 
   1   5  11      100.40      105.64     13.04 o 
   2   5  11       51.35       57.92      8.40 o 
   3   5  11       31.95       39.41      9.71 o 
   4   5  11       84.23       90.78     13.37 o 
   5   5  11      341.89      350.06     35.60 o 
   6   5  11       90.81       49.72     14.21 o 
   7   5  11     1001.84     1016.59     60.62 o 
   8   5  11      147.06      143.21     23.90 o 
   9   5  11       80.26       71.68     27.41 o 
  10   5  11      102.63      120.29     29.62 o 
  11   5  11       33.73        9.34     36.56 o 
  12   5  11     1931.06     2287.58    241.69 o 
  13   5  11       49.68       70.50     45.87 o 
 -16   6  11       91.94      118.13     50.90 o 
 -15   6  11       17.28       69.95     22.12 o 
 -14   6  11       72.18      133.87     26.36 o 
 -13   6  11       48.72       27.01     18.34 o 
 -12   6  11      128.84      120.73     24.28 o 
 -11   6  11      260.78      214.68     41.41 o 
 -10   6  11      624.29      592.49     46.89 o 
  -9   6  11      166.59      141.22     18.84 o 
  -8   6  11     3355.15     3231.22     81.71 o 
  -7   6  11       73.85       79.58     13.56 o 
  -6   6  11     2211.64     2052.02     56.97 o 
  -5   6  11     3870.38     3819.09     57.94 o 
  -4   6  11      565.91      582.63     22.01 o 
  -3   6  11      759.43      672.66     25.28 o 
  -2   6  11       52.11       49.70      6.01 o 
  -1   6  11        1.88        4.15      4.08 o 
   0   6  11     1711.17     1704.52     37.52 o 
   1   6  11      235.93      269.26     19.21 o 
   2   6  11     1522.36     1528.04     40.08 o 
   3   6  11        0.88       12.44      7.28 o 
   4   6  11      321.24      310.61     31.47 o 
   5   6  11      964.07     1020.49     52.12 o 
   6   6  11      377.56      333.98     32.09 o 
   7   6  11     1426.16     1367.11     70.55 o 
   8   6  11      225.62      213.89     29.81 o 
   9   6  11      187.19      194.74     29.91 o 
  10   6  11       12.79      -18.15     18.15 o 
  11   6  11        3.62      -13.36     17.81 o 
  12   6  11      511.81      564.16     73.27 o 
  13   6  11      258.96      200.86     46.96 o 
 -15   7  11       81.37       54.62     29.26 o 
 -14   7  11      232.78      309.78     40.54 o 
 -13   7  11      169.05      128.75     26.29 o 
 -12   7  11        0.75        2.57     11.14 o 
 -11   7  11      106.20       74.64     19.30 o 
 -10   7  11       39.06       52.20     16.30 o 
  -9   7  11      630.39      589.65     36.89 o 
  -8   7  11      942.83     1018.25     45.74 o 
  -7   7  11       35.54       20.71      6.96 o 
  -6   7  11        1.00        2.78      6.13 o 
  -5   7  11     2785.73     2842.49     75.17 o 
  -4   7  11     1495.01     1489.12     40.61 o 
  -3   7  11     2921.55     2829.95     39.81 o 
  -2   7  11     1607.24     1639.77     61.84 o 
  -1   7  11      438.40      384.77     22.29 o 
   0   7  11     2070.96     1918.68     49.97 o 
   1   7  11      188.87      241.30     23.99 o 
   2   7  11     2369.44     2528.40     69.32 o 
   3   7  11     1813.79     1835.23     50.63 o 
   4   7  11      611.03      604.62     31.94 o 
   5   7  11       30.77        8.43     10.33 o 
   6   7  11      871.00      869.27     44.21 o 
   7   7  11      816.14      797.38     54.66 o 
   8   7  11      328.29      321.73     37.06 o 
   9   7  11     1676.64     1724.89     88.40 o 
  10   7  11      112.13       72.96     19.87 o 
  11   7  11      175.20      263.21     49.36 o 
  12   7  11        0.21      -26.47     26.47 o 
 -15   8  11        2.33       -3.90     26.06 o 
 -14   8  11       10.38      -23.21     23.21 o 
 -13   8  11      197.60      264.00     36.16 o 
 -12   8  11      505.94      580.14     50.61 o 
 -11   8  11      205.07      201.78     30.23 o 
 -10   8  11       10.95       10.16      9.57 o 
  -9   8  11     1050.96     1038.29     48.59 o 
  -8   8  11        2.78        4.40      8.13 o 
  -7   8  11     2058.85     2106.17     59.27 o 
  -6   8  11      433.53      421.73     23.85 o 
  -5   8  11       23.74       18.82      8.66 o 
  -4   8  11     8033.04     8019.76     85.86 o 
  -3   8  11       42.04       53.18     11.96 o 
  -2   8  11      963.35      953.95     47.16 o 
  -1   8  11      768.59      759.13     43.69 o 
   0   8  11       68.77       64.16      8.14 o 
   1   8  11     3476.77     3634.42     70.96 o 
   2   8  11       62.43       57.94     16.25 o 
   3   8  11     3179.50     3405.25    147.06 o 
   4   8  11      314.33      280.59     40.26 o 
   5   8  11     5247.94     5314.43    117.95 o 
   6   8  11       50.19       71.51     19.82 o 
   7   8  11     1289.42     1352.69     81.50 o 
   8   8  11       11.01       15.47     13.87 o 
   9   8  11        2.28       -2.12     12.66 o 
  10   8  11      190.25      202.54     33.20 o 
  11   8  11       40.56       42.36     20.25 o 
  12   8  11      284.43      313.78     54.73 o 
 -15   9  11      133.96      128.34     38.01 o 
 -14   9  11      920.74      955.84     70.87 o 
 -13   9  11        4.30      -17.22     17.22 o 
 -12   9  11       36.63       30.54     15.95 o 
 -11   9  11       15.66       21.09     12.62 o 
 -10   9  11     1652.63     1685.72     78.68 o 
  -9   9  11      889.22      835.85     43.55 o 
  -8   9  11     3351.73     3510.28     86.00 o 
  -7   9  11     1970.60     1887.12     53.95 o 
  -6   9  11     1563.49     1475.52     39.68 o 
  -5   9  11     2822.89     2696.25     74.59 o 
  -4   9  11     1153.81     1160.36     48.83 o 
  -3   9  11      521.69      487.83     33.83 o 
  -2   9  11     1237.43     1279.72     56.03 o 
  -1   9  11       61.93       56.19     15.11 o 
   0   9  11      239.79      275.85     27.99 o 
   1   9  11     1186.51     1091.77     30.66 o 
   2   9  11     1277.11     1315.90     57.28 o 
   3   9  11     1535.35     1651.91     46.43 o 
   4   9  11       32.27       27.12      8.55 o 
   5   9  11      128.55      193.07     22.24 o 
   6   9  11      267.41      261.31     24.62 o 
   7   9  11        0.42       -5.38     10.69 o 
   8   9  11       27.91       24.54     17.01 o 
   9   9  11      673.16      694.45     56.59 o 
  10   9  11        3.80        7.56     14.98 o 
  11   9  11      391.56      450.19     49.30 o 
  12   9  11      108.77      159.73     67.37 o 
 -14  10  11       12.44      -12.81     17.95 o 
 -13  10  11       14.54       57.22     26.10 o 
 -12  10  11       74.32       70.57     20.27 o 
 -11  10  11      227.42      207.81     29.36 o 
 -10  10  11       92.84      108.14     21.16 o 
  -9  10  11        1.87       21.94     11.17 o 
  -8  10  11        3.21       -1.55      6.29 o 
  -7  10  11      297.56      248.85     18.44 o 
  -6  10  11      111.28       94.11     14.55 o 
  -5  10  11     3564.94     3464.51    124.03 o 
  -4  10  11     5842.06     5718.48    111.56 o 
  -3  10  11      842.72      816.65     45.07 o 
  -2  10  11      296.16      299.82     27.81 o 
  -1  10  11      706.34      714.22     51.29 o 
   0  10  11      161.70      156.39     21.84 o 
   1  10  11      758.00      649.90     70.91 o 
   2  10  11      887.09      951.37     43.25 o 
   3  10  11      218.24      199.33     15.60 o 
   4  10  11      641.69      625.38     31.51 o 
   5  10  11      116.07      113.97     17.40 o 
   6  10  11      125.84      126.67     29.77 o 
   7  10  11      557.28      609.34     49.40 o 
   8  10  11      123.18      128.66     28.43 o 
   9  10  11       41.56       33.23     16.40 o 
  10  10  11      166.49      149.66     28.31 o 
  11  10  11       13.23      -20.36     20.36 o 
 -14  11  11      123.60      107.60     35.41 o 
 -13  11  11      328.60      433.65     74.13 o 
 -12  11  11        3.72       26.61     24.23 o 
 -11  11  11       10.68        1.97     43.81 o 
 -10  11  11      286.64      309.40     34.33 o 
  -9  11  11       14.74       17.20     15.00 o 
  -8  11  11      262.58      212.55     32.29 o 
  -7  11  11      674.38      558.95     56.78 o 
  -6  11  11       30.75       44.40     10.40 o 
  -5  11  11     1030.75     1120.55     45.82 o 
  -4  11  11        5.55       20.47      9.20 o 
  -3  11  11     1209.32     1223.68     57.20 o 
  -2  11  11       83.77       90.72     19.54 o 
  -1  11  11      155.26      132.26     20.82 o 
   0  11  11        0.02       82.25     28.05 o 
   1  11  11       72.60       82.89     23.69 o 
   2  11  11      372.09      363.28     35.81 o 
   3  11  11       15.38       -3.17      8.21 o 
   4  11  11       75.03       71.39     15.22 o 
   5  11  11        2.04      -18.90     18.90 o 
   6  11  11      469.99      456.42     53.30 o 
   7  11  11      227.51      294.86     34.02 o 
   8  11  11      108.82      101.66     22.71 o 
   9  11  11      299.04      308.13     38.80 o 
  10  11  11       10.46      -15.64     15.64 o 
  11  11  11        5.82        0.10     14.20 o 
 -13  12  11       81.35       34.89     40.41 o 
 -12  12  11       19.64       70.53     29.25 o 
 -11  12  11        3.34       31.37     29.03 o 
 -10  12  11        9.66        7.80     19.21 o 
  -9  12  11        1.60       -8.26     18.40 o 
  -8  12  11      227.18      172.71     36.75 o 
  -7  12  11      150.12      165.82     34.17 o 
  -6  12  11       54.71       71.94     25.23 o 
  -5  12  11      261.33      253.61     22.71 o 
  -4  12  11       22.79       32.95     10.81 o 
  -3  12  11      659.01      627.81     37.89 o 
  -2  12  11      644.50      748.54     47.51 o 
  -1  12  11        4.54        5.64     11.19 o 
   0  12  11      281.40      177.00     49.69 o 
   1  12  11      320.59      364.69     64.50 o 
   2  12  11      197.85      162.55     14.61 o 
   3  12  11       33.82       52.26     12.08 o 
   4  12  11      750.11      698.97     44.70 o 
   5  12  11      116.91      139.49     31.26 o 
   6  12  11        3.57        0.67     35.77 o 
   7  12  11      226.78      242.90     31.22 o 
   8  12  11      277.42      234.17     31.74 o 
   9  12  11      177.45      170.98     45.74 o 
  10  12  11      178.12      183.32     48.70 o 
 -13  13  11       15.65       14.77     18.19 o 
 -12  13  11        0.45       -2.32     16.24 o 
 -11  13  11      127.17      107.68     38.23 o 
 -10  13  11      172.23      289.03     49.44 o 
  -9  13  11      129.42      118.14     47.59 o 
  -8  13  11       31.32       37.83     31.17 o 
  -7  13  11        7.74        6.34     14.77 o 
  -6  13  11     1001.20     1119.75     89.18 o 
  -5  13  11      243.18      255.76     44.31 o 
  -4  13  11       73.53      113.62     52.58 o 
  -3  13  11      121.55      128.14     19.68 o 
  -2  13  11      175.80      290.81     30.94 o 
  -1  13  11      122.80      149.67     32.23 o 
   0  13  11      245.46      305.66     43.41 o 
   1  13  11       14.70        3.68     16.39 o 
   2  13  11      677.78      666.69     66.75 o 
   3  13  11        4.77        3.46      9.23 o 
   4  13  11      283.49      302.43     29.45 o 
   5  13  11       52.60       21.65     14.32 o 
   6  13  11      458.10      510.73     71.01 o 
   7  13  11      131.17      122.45     28.11 o 
   8  13  11      451.58      483.25     60.10 o 
   9  13  11       50.53       12.74     30.13 o 
  10  13  11      304.81      352.25     55.19 o 
 -12  14  11       37.47       27.49     24.69 o 
 -11  14  11      139.89      122.96     37.90 o 
 -10  14  11      180.17      204.31     44.43 o 
  -9  14  11     1178.99     1243.36    109.45 o 
  -8  14  11      632.45      546.46     67.49 o 
  -7  14  11        7.13        1.01     20.93 o 
  -6  14  11      146.50      118.38     30.52 o 
  -5  14  11        8.54        3.32     16.50 o 
  -4  14  11      401.01      469.91     57.88 o 
  -3  14  11     1044.22      971.42     78.87 o 
  -2  14  11     1447.18     1394.13    133.66 o 
  -1  14  11      138.40      108.64     26.70 o 
   0  14  11      612.67      646.42     63.72 o 
   1  14  11        0.26      -28.03     53.72 o 
   2  14  11       15.84       30.35     22.51 o 
   3  14  11        0.02       23.99     15.06 o 
   4  14  11      258.83      233.60     46.28 o 
   5  14  11        3.64      -12.71     16.76 o 
   6  14  11      634.82      693.41     70.13 o 
   7  14  11      121.55      135.99     33.23 o 
   8  14  11      106.66      127.65     30.85 o 
   9  14  11       67.75       54.48     21.96 o 
 -11  15  11        0.59      -31.37     31.37 o 
 -10  15  11       52.73       40.49     22.55 o 
  -9  15  11      207.13      217.06     46.51 o 
  -8  15  11       40.52       35.82     22.95 o 
  -7  15  11        0.57      -11.81     18.53 o 
  -6  15  11      203.73      267.08     47.17 o 
  -5  15  11      140.02      121.34     33.63 o 
  -4  15  11      366.99      403.65     46.70 o 
  -3  15  11      271.53      231.19     61.23 o 
  -2  15  11       21.20        1.14     16.52 o 
  -1  15  11      437.06      440.61     53.16 o 
   0  15  11       59.36      248.87    102.77 o 
   1  15  11        1.36       -8.39     23.87 o 
   2  15  11      313.72      372.81     49.07 o 
   3  15  11      269.50      255.38     55.18 o 
   4  15  11       85.12       72.21     25.22 o 
   5  15  11      266.60      319.59     59.92 o 
   6  15  11      425.15      389.25     53.92 o 
   7  15  11       18.55       25.27     16.17 o 
   8  15  11       25.11        7.86     23.17 o 
 -10  16  11      158.81      206.58     69.19 o 
  -9  16  11      126.10      125.72     42.42 o 
  -8  16  11      116.76      103.25     46.69 o 
  -7  16  11        1.50       16.33     20.90 o 
  -6  16  11      528.38      544.78     67.84 o 
  -5  16  11        5.46       -1.81     43.21 o 
  -4  16  11      508.50      540.37     63.21 o 
  -3  16  11      128.76      147.12     31.56 o 
  -2  16  11       27.70       25.48     16.32 o 
  -1  16  11        5.24      -14.28     17.60 o 
   0  16  11       15.72       23.18     18.21 o 
   1  16  11       71.36       69.56     34.78 o 
   2  16  11      204.80      168.62     36.28 o 
   3  16  11      277.45      254.30     61.13 o 
   4  16  11      238.43      227.92     42.28 o 
   5  16  11        3.73      -28.97     40.25 o 
   6  16  11      256.43      304.95     47.29 o 
   7  16  11        6.44       -1.15     13.61 o 
  -9  17  11       10.13      -15.59     25.84 o 
  -8  17  11      219.02      253.23     49.09 o 
  -7  17  11      245.45      280.38    107.33 o 
  -6  17  11        3.88        8.91     18.52 o 
  -5  17  11       10.53       18.22     14.71 o 
  -4  17  11       37.97       90.15     30.66 o 
  -3  17  11        1.30       -0.62     17.02 o 
  -2  17  11        2.37        3.05     25.76 o 
  -1  17  11      461.98      530.33     61.98 o 
   0  17  11        3.97       20.17     44.17 o 
   1  17  11      564.02      695.02     86.17 o 
   2  17  11       80.01       67.44     24.57 o 
   3  17  11      103.43       46.12     42.91 o 
   4  17  11      252.35      291.83     46.65 o 
   5  17  11      362.63      430.07     96.92 o 
   6  17  11        0.45       44.07    103.58 o 
  -8  18  11      854.77      989.54    100.82 o 
  -7  18  11      228.34      279.40     54.75 o 
  -6  18  11      422.31      439.01     74.56 o 
  -5  18  11      806.53      975.09     89.49 o 
  -4  18  11       13.16       24.64     20.83 o 
  -3  18  11      168.37      174.39     36.73 o 
  -2  18  11        7.10       -4.59     24.18 o 
  -1  18  11        0.78       29.18     19.30 o 
   0  18  11        3.28       25.10     53.70 o 
   1  18  11       48.60       70.03     24.88 o 
   2  18  11       98.41      102.91     29.50 o 
   3  18  11      436.76      433.38     58.98 o 
   4  18  11      110.62       75.06     72.42 o 
   5  18  11     1048.71     1105.68     92.78 o 
  -6  19  11       14.47       42.39     16.57 o 
  -5  19  11       97.62      145.12     36.86 o 
  -4  19  11      250.99      237.36    111.25 o 
  -3  19  11      161.36      234.71     44.06 o 
  -2  19  11       41.60      -20.05     20.05 o 
  -1  19  11       13.84       10.39     20.10 o 
   0  19  11      102.96      141.82     36.35 o 
   1  19  11      654.35      689.57     74.05 o 
   2  19  11       78.90      141.34     54.63 o 
   3  19  11        5.55        1.21     16.63 o 
  -2  20  11      153.07      208.43     43.61 o 
  -1  20  11       70.17       74.01     45.51 o 
 -16   0  12        7.42       47.77     42.71 o 
 -15   0  12      595.62      654.93    107.38 o 
 -14   0  12        0.78      -29.03     34.62 o 
 -13   0  12     1196.56     1288.33    138.06 o 
 -12   0  12       24.78       -2.31      8.14 o 
 -11   0  12      628.08      228.38    287.76 o 
 -10   0  12      771.60      671.67     48.62 o 
  -9   0  12      548.92      529.51     42.65 o 
  -8   0  12     2844.83     2658.77     79.62 o 
  -7   0  12     7821.73     7610.27    133.49 o 
  -6   0  12     1209.76     1325.59     97.99 o 
  -5   0  12     1284.83     1094.77     41.20 o 
  -4   0  12     2695.47     2492.68    105.08 o 
  -3   0  12      194.63       96.05     50.93 o 
  -2   0  12     1038.59     1014.81     57.40 o 
  -1   0  12     1523.16     1629.02     75.19 o 
   0   0  12      482.15      516.76     41.56 o 
   1   0  12      754.87      714.67     50.24 o 
   2   0  12      264.04      293.37     48.87 o 
   3   0  12     4581.23     4453.03    161.01 o 
   4   0  12     2135.15     1942.52     72.14 o 
   5   0  12      525.56      500.02     49.11 o 
   6   0  12     2029.81     1923.09    137.72 o 
   7   0  12      754.37      588.84     81.56 o 
   8   0  12     3367.94     2990.84    190.33 o 
   9   0  12     1717.37     1856.16    158.08 o 
  10   0  12      510.16      535.98     89.67 o 
  11   0  12      121.01      110.08     42.52 o 
  12   0  12      602.82      660.56    108.17 o 
  13   0  12        5.46       54.79     41.83 o 
 -16   1  12        2.15      -28.07     28.07 o 
 -15   1  12      262.60      271.88     50.02 o 
 -14   1  12        0.75       -5.28     18.78 o 
 -13   1  12      549.15      645.89     69.67 o 
 -12   1  12        8.16       -3.79      7.43 o 
 -11   1  12      938.77     1034.08     51.11 o 
 -10   1  12        8.07       -0.20      6.93 o 
  -9   1  12     2510.40     2444.11     74.69 o 
  -8   1  12      397.45      413.38     27.10 o 
  -7   1  12        0.61       10.63      5.22 o 
  -6   1  12       15.26        0.17      4.62 o 
  -5   1  12      115.31       71.85     11.08 o 
  -4   1  12       12.59        1.60      3.45 o 
  -3   1  12     4509.03     4423.95     67.50 o 
  -2   1  12      110.02      112.85     28.86 o 
  -1   1  12      776.24      750.01     30.25 o 
   0   1  12     1178.10     1206.74     39.01 o 
   1   1  12      691.78      756.08     32.76 o 
   2   1  12      729.74      711.66     69.27 o 
   3   1  12      130.50       94.36     14.06 o 
   4   1  12      459.06      447.17     33.73 o 
   5   1  12      181.41      166.87     23.28 o 
   6   1  12       10.01        0.23     10.93 o 
   7   1  12     2603.16     2524.14    133.01 o 
   8   1  12      688.71      797.68     80.17 o 
   9   1  12        0.91        8.58     12.99 o 
  10   1  12      309.53      350.54     56.45 o 
  11   1  12       23.64        1.63     14.24 o 
  12   1  12        0.27      -23.77     40.80 o 
  13   1  12      334.59      403.11     63.47 o 
 -16   2  12       13.53       18.99     58.59 o 
 -15   2  12      707.22      697.37     79.54 o 
 -14   2  12       66.57      107.93     22.48 o 
 -13   2  12      135.88      150.27     23.96 o 
 -12   2  12      350.63      336.02     27.00 o 
 -11   2  12       35.04       63.34     22.32 o 
 -10   2  12        8.02       14.10      7.98 o 
  -9   2  12      754.36      735.66     34.71 o 
  -8   2  12      250.04      277.57     21.16 o 
  -7   2  12      274.95      310.83     21.90 o 
  -6   2  12       78.34       54.98      8.58 o 
  -5   2  12     1152.03     1048.03     30.12 o 
  -4   2  12      394.02      471.47     20.29 o 
  -3   2  12     1670.99     1694.77     41.74 o 
  -2   2  12       19.44       19.10      5.05 o 
  -1   2  12      286.90      239.35     17.11 o 
   0   2  12        3.01       -6.37      6.42 o 
   1   2  12     2058.23     1868.45     45.49 o 
   2   2  12     1450.49     1415.03     62.13 o 
   3   2  12       72.12       49.22     10.43 o 
   4   2  12       22.54       41.41     12.35 o 
   5   2  12      134.40      125.93     16.87 o 
   6   2  12       90.74       56.58     14.97 o 
   7   2  12      404.24      284.91     33.01 o 
   8   2  12      223.45      224.03     47.72 o 
   9   2  12      886.99      783.39    115.67 o 
  10   2  12      122.62       65.36     20.96 o 
  11   2  12      185.09      144.33     36.97 o 
  12   2  12      160.98      132.05     43.34 o 
  13   2  12      362.52      389.50     88.08 o 
 -16   3  12      439.31      417.87     63.11 o 
 -15   3  12      320.68      401.21     62.94 o 
 -14   3  12      418.21      461.58     46.51 o 
 -13   3  12       19.13       44.17     15.76 o 
 -12   3  12        1.62       14.74     12.67 o 
 -11   3  12      464.80      463.17     23.56 o 
 -10   3  12      384.85      339.21     22.45 o 
  -9   3  12      146.85      137.80     15.44 o 
  -8   3  12      702.64      713.88     44.23 o 
  -7   3  12       39.01       37.55      7.69 o 
  -6   3  12       26.60       91.83     10.30 o 
  -5   3  12      134.82      134.83     11.53 o 
  -4   3  12     1369.21     1374.46     34.01 o 
  -3   3  12      109.96      120.58     11.61 o 
  -2   3  12      234.00      199.30     23.26 o 
  -1   3  12       63.10       45.30      7.30 o 
   0   3  12       33.27       56.55      7.73 o 
   1   3  12     3266.50     3240.92     64.10 o 
   2   3  12     2508.04     2365.40     73.16 o 
   3   3  12      119.93       59.70     37.20 o 
   4   3  12       74.56       41.33     11.06 o 
   5   3  12      414.77      427.33     35.10 o 
   6   3  12      854.21      872.12     59.43 o 
   7   3  12       12.78      -15.07     15.07 o 
   8   3  12      171.94      118.59     28.21 o 
   9   3  12     1362.73     1349.11     95.56 o 
  10   3  12      108.65      103.74     31.08 o 
  11   3  12        0.45       34.98     20.66 o 
  12   3  12       36.54       41.12     59.77 o 
  13   3  12       46.57       39.99     18.39 o 
 -16   4  12       66.99       99.37     33.99 o 
 -15   4  12      516.56      568.39     53.16 o 
 -14   4  12      560.08      540.18     51.07 o 
 -13   4  12        1.53       -7.68     21.24 o 
 -12   4  12      146.80      166.98     27.57 o 
 -11   4  12     1132.85     1084.45     73.47 o 
 -10   4  12       12.49       35.43     11.75 o 
  -9   4  12     1129.52      948.81     44.46 o 
  -8   4  12      157.91      153.17     13.36 o 
  -7   4  12       52.80       65.79      9.64 o 
  -6   4  12       10.79        1.16      4.70 o 
  -5   4  12      243.15      248.08     15.66 o 
  -4   4  12        3.22       13.36      4.83 o 
  -3   4  12     1006.28     1035.72     32.35 o 
  -2   4  12      777.11      770.55     23.50 o 
  -1   4  12        0.09       -3.25      4.00 o 
   0   4  12     2650.44     2671.51     51.23 o 
   1   4  12        7.38       14.91      5.69 o 
   2   4  12        2.76        4.29      8.89 o 
   3   4  12      116.15      127.65     15.36 o 
   4   4  12      129.94       84.56     30.87 o 
   5   4  12      675.97      720.22     45.21 o 
   6   4  12      927.07      924.02     56.27 o 
   7   4  12        6.78       -1.94     15.49 o 
   8   4  12      876.78      919.55     61.72 o 
   9   4  12       29.71       36.45     15.95 o 
  10   4  12       17.32       19.74     16.25 o 
  11   4  12      151.25      130.05     37.64 o 
  12   4  12      209.76      207.97     46.02 o 
 -16   5  12      701.26      732.64     84.34 o 
 -15   5  12        0.00        5.93     15.72 o 
 -14   5  12       40.42       65.73     20.55 o 
 -13   5  12      102.02       63.90     34.06 o 
 -12   5  12      190.99      200.49     29.22 o 
 -11   5  12      256.06      217.98     29.56 o 
 -10   5  12      463.19      485.76     41.67 o 
  -9   5  12       20.33       30.39      9.95 o 
  -8   5  12    10013.23     9664.70    142.55 o 
  -7   5  12     1475.69     1420.64     51.92 o 
  -6   5  12      319.38      287.25     17.61 o 
  -5   5  12     2078.76     2099.88     46.55 o 
  -4   5  12      131.24      101.18     11.49 o 
  -3   5  12     1550.34     1395.50     34.47 o 
  -2   5  12     1255.20     1274.27     40.03 o 
  -1   5  12     1058.85     1054.97     31.64 o 
   0   5  12       69.16       88.63     10.30 o 
   1   5  12     1419.22     1512.02     41.93 o 
   2   5  12     1911.99     1943.65     65.95 o 
   3   5  12     1048.33     1128.14     43.22 o 
   4   5  12      959.47      939.36     48.84 o 
   5   5  12       50.67       47.39     14.22 o 
   6   5  12      107.07       86.91     15.70 o 
   7   5  12      146.32      161.16     25.18 o 
   8   5  12     1727.96     1625.59     82.31 o 
   9   5  12      754.17      794.12     62.97 o 
  10   5  12       69.86       60.75     19.76 o 
  11   5  12      148.93      142.19     37.49 o 
  12   5  12      354.94      317.79     56.20 o 
 -15   6  12       15.16       11.41     15.84 o 
 -14   6  12       53.93       27.78     14.63 o 
 -13   6  12        0.06       11.00     16.45 o 
 -12   6  12       49.92       49.89     16.78 o 
 -11   6  12       16.13       16.04     10.88 o 
 -10   6  12     1705.85     1851.42     81.17 o 
  -9   6  12     1144.42     1260.41     54.23 o 
  -8   6  12     6347.48     6100.83    130.88 o 
  -7   6  12      187.73      178.19     18.51 o 
  -6   6  12     2313.46     2152.68     46.10 o 
  -5   6  12      328.27      309.47     17.37 o 
  -4   6  12     1364.85     1449.07     42.03 o 
  -3   6  12     2248.92     2123.26     41.17 o 
  -2   6  12      214.77      189.44     12.46 o 
  -1   6  12       31.83       21.25      5.31 o 
   0   6  12       32.04       35.82      6.96 o 
   1   6  12       85.98       64.78      9.17 o 
   2   6  12     1746.30     1829.94     63.39 o 
   3   6  12     1292.15     1338.45     47.72 o 
   4   6  12     2849.54     2794.28     70.90 o 
   5   6  12       26.46        5.19     10.44 o 
   6   6  12     1246.89     1303.45     78.41 o 
   7   6  12        6.79        6.08     11.66 o 
   8   6  12     1660.27     1621.93    104.58 o 
   9   6  12      110.95      110.29     29.99 o 
  10   6  12       12.66        3.26     47.97 o 
  11   6  12      503.25      605.18    166.13 o 
  12   6  12      400.97      448.78     92.22 o 
 -15   7  12       28.29       45.53     27.83 o 
 -14   7  12      120.85      113.64     25.08 o 
 -13   7  12       34.44        3.91     21.66 o 
 -12   7  12       81.88       86.23     19.22 o 
 -11   7  12      163.26      163.29     26.03 o 
 -10   7  12       43.02       41.37     13.58 o 
  -9   7  12      114.02      127.22     21.19 o 
  -8   7  12      153.89      187.84     20.72 o 
  -7   7  12       95.05       95.28     16.18 o 
  -6   7  12      965.67      936.31     28.44 o 
  -5   7  12      452.95      453.63     24.27 o 
  -4   7  12      427.80      438.01     23.30 o 
  -3   7  12      300.05      310.76     15.79 o 
  -2   7  12      154.47      123.00     15.42 o 
  -1   7  12      398.78      376.27     24.01 o 
   0   7  12        8.16       13.30      3.64 o 
   1   7  12      175.58      198.63     14.59 o 
   2   7  12      810.04      819.97     41.57 o 
   3   7  12     7610.36     7474.10    105.75 o 
   4   7  12     1486.47     1543.46     51.97 o 
   5   7  12     3043.94     2882.96     89.40 o 
   6   7  12      474.48      470.57     38.52 o 
   7   7  12      273.53      309.72     64.56 o 
   8   7  12        2.66        2.46     10.75 o 
   9   7  12       65.41       95.42     25.00 o 
  10   7  12       72.69      100.45     29.95 o 
  11   7  12      210.98      248.47     48.76 o 
  12   7  12       18.47       75.14     38.23 o 
 -15   8  12       94.81      134.36     44.70 o 
 -14   8  12       55.00       48.91     22.18 o 
 -13   8  12      136.35      132.47     26.13 o 
 -12   8  12       36.48       51.14     16.92 o 
 -11   8  12        6.54       -5.91     11.77 o 
 -10   8  12      512.11      502.43     42.60 o 
  -9   8  12      433.77      404.64     30.35 o 
  -8   8  12     1792.58     1907.89     61.50 o 
  -7   8  12     2002.72     2153.61     59.34 o 
  -6   8  12      672.54      661.75     21.88 o 
  -5   8  12       48.89       26.11      8.21 o 
  -4   8  12       79.80       72.81      6.76 o 
  -3   8  12      782.03      808.59     43.89 o 
  -2   8  12       18.43       18.63      8.96 o 
  -1   8  12       61.14       62.67     14.96 o 
   0   8  12        6.67       19.34      5.32 o 
   1   8  12       83.66       52.84     11.05 o 
   2   8  12        7.76       20.70     12.07 o 
   3   8  12     4466.49     4534.65    100.71 o 
   4   8  12      179.66       85.34     69.79 o 
   5   8  12       32.05        6.50      7.93 o 
   6   8  12      219.71      209.86     22.83 o 
   7   8  12        1.42       -8.63     12.05 o 
   8   8  12       52.09       20.89     18.12 o 
   9   8  12      216.40      193.60     31.62 o 
  10   8  12       35.90       34.91     30.06 o 
  11   8  12       56.39       46.71     49.37 o 
 -14   9  12        9.02       -7.39     31.71 o 
 -13   9  12       42.33       11.12     17.56 o 
 -12   9  12      306.80      357.17     54.88 o 
 -11   9  12      224.57      165.82     27.09 o 
 -10   9  12       29.59       46.93     14.30 o 
  -9   9  12      854.72      954.75     55.56 o 
  -8   9  12      750.39      730.67     36.88 o 
  -7   9  12        0.40        6.86      6.65 o 
  -6   9  12      395.36      355.86     17.19 o 
  -5   9  12        7.55        8.94      4.49 o 
  -4   9  12      270.20      254.35     23.87 o 
  -3   9  12      129.66      156.12     31.58 o 
  -2   9  12      962.41      888.26     48.39 o 
  -1   9  12       77.94       70.60     14.73 o 
   0   9  12      233.65      227.63     25.91 o 
   1   9  12       33.38       38.54      6.62 o 
   2   9  12     1084.54     1150.04     74.07 o 
   3   9  12      890.90      861.09     61.73 o 
   4   9  12     2270.86     2252.12     71.59 o 
   5   9  12        5.26        6.15      6.73 o 
   6   9  12      438.39      447.08     40.91 o 
   7   9  12      207.95      229.30     30.99 o 
   8   9  12      340.81      324.37     38.34 o 
   9   9  12       77.14       51.85     15.92 o 
  10   9  12       26.51        3.01     12.75 o 
  11   9  12       26.89       12.56     17.60 o 
 -14  10  12      122.24      141.47     39.69 o 
 -13  10  12        0.03       25.50     25.38 o 
 -12  10  12      605.21      715.90     77.50 o 
 -11  10  12       61.49       32.62     39.57 o 
 -10  10  12        0.11       11.22     12.64 o 
  -9  10  12       36.35        2.35     14.88 o 
  -8  10  12        2.25       -4.45      7.69 o 
  -7  10  12       72.39       80.56     17.14 o 
  -6  10  12        2.71        4.29      6.07 o 
  -5  10  12       47.76       20.92     23.49 o 
  -4  10  12     1113.42     1145.93     52.09 o 
  -3  10  12      979.77     1095.28     70.40 o 
  -2  10  12      130.45      104.48     17.05 o 
  -1  10  12        6.43       -0.65      9.05 o 
   0  10  12      635.14      580.97     55.62 o 
   1  10  12      203.40      266.88     39.13 o 
   2  10  12       49.78       48.96     12.58 o 
   3  10  12     1846.93     1955.86     74.50 o 
   4  10  12      109.56      158.52     23.92 o 
   5  10  12      413.61      409.36     50.10 o 
   6  10  12      172.20      193.65     27.50 o 
   7  10  12      209.63      230.69     30.90 o 
   8  10  12       19.65        6.72     10.66 o 
   9  10  12       89.95       64.67     24.43 o 
  10  10  12        5.18      -15.45     15.45 o 
  11  10  12      475.24      501.16     53.94 o 
 -14  11  12      107.45      133.39     38.35 o 
 -13  11  12       14.23        4.12     17.96 o 
 -12  11  12      319.84      374.50     59.78 o 
 -11  11  12      189.77      241.40     47.77 o 
 -10  11  12      899.23     1034.21     91.46 o 
  -9  11  12       34.51       15.80     19.83 o 
  -8  11  12       22.70       26.35     52.73 o 
  -7  11  12      123.50      103.20     35.70 o 
  -6  11  12       65.17       48.37     23.36 o 
  -5  11  12      810.47      750.14     40.29 o 
  -4  11  12      309.33      346.60     29.57 o 
  -3  11  12       35.30       53.99     13.08 o 
  -2  11  12      369.29      395.36     37.48 o 
  -1  11  12       43.63       25.70      9.15 o 
   0  11  12      288.03      195.16     34.19 o 
   1  11  12     1159.19     1121.71     79.39 o 
   2  11  12     1689.29     1539.05     93.59 o 
   3  11  12      209.23      202.33     30.01 o 
   4  11  12      989.45     1036.29     55.49 o 
   5  11  12        3.51       11.44     18.35 o 
   6  11  12        3.80       -9.93     12.72 o 
   7  11  12      567.07      574.60     48.97 o 
   8  11  12       55.10       28.30     24.09 o 
   9  11  12      173.28      185.42     30.64 o 
  10  11  12       12.59       -6.00     14.06 o 
 -13  12  12      158.44      170.16     45.04 o 
 -12  12  12      192.46      243.55     50.16 o 
 -11  12  12      631.84      601.27     96.86 o 
 -10  12  12       64.88       52.83     37.66 o 
  -9  12  12        1.76       -5.57     29.77 o 
  -8  12  12     1050.83     1041.73     89.97 o 
  -7  12  12        0.54       10.91     23.26 o 
  -6  12  12        4.00       14.70     17.93 o 
  -5  12  12       70.59        7.46     60.75 o 
  -4  12  12      236.06      220.71     39.22 o 
  -3  12  12      256.03      203.36     24.51 o 
  -2  12  12      149.36      178.24     23.33 o 
  -1  12  12        0.29       -2.09     23.29 o 
   0  12  12      266.49      255.41     38.81 o 
   1  12  12       10.21       29.92     17.75 o 
   2  12  12      968.05      935.76     74.48 o 
   3  12  12      925.03      964.67     46.95 o 
   4  12  12       49.24       49.61     14.27 o 
   5  12  12      775.49      764.30     70.62 o 
   6  12  12      250.63      265.50     42.18 o 
   7  12  12        0.09      -11.97     11.97 o 
   8  12  12      507.53      572.68     51.82 o 
   9  12  12       80.26       72.85     24.22 o 
  10  12  12       31.32       24.26     20.24 o 
 -12  13  12       91.36       96.53     32.28 o 
 -11  13  12       84.77       38.81     19.87 o 
 -10  13  12      144.24      133.37     39.70 o 
  -9  13  12       91.60      156.25    100.73 o 
  -8  13  12     2148.51     2226.68    133.76 o 
  -7  13  12      495.29      521.97     96.02 o 
  -6  13  12      289.62      316.85     50.16 o 
  -5  13  12       18.13       14.22     17.06 o 
  -4  13  12        7.70       -1.73     21.00 o 
  -3  13  12      361.87      433.62     53.63 o 
  -2  13  12      726.03      667.21     64.60 o 
  -1  13  12      429.49      414.52     50.28 o 
   0  13  12       14.80        6.11     13.98 o 
   1  13  12      297.18      306.28     44.80 o 
   2  13  12        4.90       16.05     13.80 o 
   3  13  12      882.67      887.72    109.04 o 
   4  13  12      884.25      862.93     75.35 o 
   5  13  12       14.27       13.99     43.24 o 
   6  13  12      103.47      105.36     29.37 o 
   7  13  12       45.34      103.49     31.13 o 
   8  13  12      638.95      705.38     78.69 o 
   9  13  12       14.87       -2.93     15.43 o 
 -12  14  12      260.37      320.01     57.32 o 
 -11  14  12        2.49      -28.81     28.81 o 
 -10  14  12      104.85       86.77     47.47 o 
  -9  14  12      122.21      114.36     32.36 o 
  -8  14  12      938.21      892.23     86.93 o 
  -7  14  12      408.89      425.10     79.01 o 
  -6  14  12       38.35       49.04     26.01 o 
  -5  14  12       12.07       -0.58     17.69 o 
  -4  14  12       13.68        3.74     16.62 o 
  -3  14  12        6.02        8.51     17.31 o 
  -2  14  12      186.99      189.70     37.81 o 
  -1  14  12       57.03       35.19     41.83 o 
   0  14  12        0.22        0.93     17.19 o 
   1  14  12       54.83       43.86     21.98 o 
   2  14  12      505.98      548.27     88.32 o 
   3  14  12       19.81       23.93     34.35 o 
   4  14  12      315.14      370.60     52.22 o 
   5  14  12      120.07      182.01     36.29 o 
   6  14  12        1.06       26.57     20.66 o 
   7  14  12      730.42      754.23     75.11 o 
   8  14  12      251.79      255.40     45.07 o 
 -11  15  12      114.20      129.30     38.53 o 
 -10  15  12       71.63       15.20     21.60 o 
  -9  15  12       27.53       11.37     20.64 o 
  -8  15  12       28.03       66.17     28.45 o 
  -7  15  12      152.73      192.25     41.74 o 
  -6  15  12      138.13      107.96     29.66 o 
  -5  15  12        0.26      -29.09     37.51 o 
  -4  15  12      188.64      140.51     34.79 o 
  -3  15  12      526.68      611.59     67.27 o 
  -2  15  12       24.18       21.12     35.03 o 
  -1  15  12       35.62       15.39     27.07 o 
   0  15  12      363.50      375.75     51.00 o 
   1  15  12       32.61        8.43     14.90 o 
   2  15  12      752.42      747.78     72.47 o 
   3  15  12       77.76       91.56     30.33 o 
   4  15  12        6.34       10.84     16.45 o 
   5  15  12       96.40       91.74     29.22 o 
   6  15  12       36.85       25.75     14.14 o 
   7  15  12      616.43      775.30     79.19 o 
 -10  16  12      116.68      195.89     48.39 o 
  -9  16  12      259.49      258.97     62.57 o 
  -8  16  12        1.91      -23.65     23.65 o 
  -7  16  12       97.11      122.28     34.11 o 
  -6  16  12       13.82       40.16     34.40 o 
  -5  16  12       11.32       13.31     15.55 o 
  -4  16  12      319.21      261.66     45.62 o 
  -3  16  12        0.74      -13.07     19.58 o 
  -2  16  12       37.41       43.24     19.84 o 
  -1  16  12      136.79      167.40     35.09 o 
   0  16  12      296.42      499.89     60.31 o 
   1  16  12      944.35     1088.75     88.68 o 
   2  16  12      420.86      407.50     54.18 o 
   3  16  12        8.57       -2.42     18.27 o 
   4  16  12       19.59       -2.62     14.30 o 
   5  16  12        1.50       26.94     21.70 o 
   6  16  12        0.49       25.97     20.48 o 
  -9  17  12      152.99      199.22     58.57 o 
  -8  17  12      155.74      112.16     65.70 o 
  -7  17  12      507.45      445.56     65.37 o 
  -6  17  12       78.56      119.37    100.17 o 
  -5  17  12      147.76      208.49     42.25 o 
  -4  17  12      174.53      214.95     41.97 o 
  -3  17  12       14.89       34.71     20.62 o 
  -2  17  12      209.57      266.73     99.32 o 
  -1  17  12        0.28       -7.51     21.23 o 
   0  17  12      198.98      182.82     71.85 o 
   1  17  12        0.47       36.23     15.36 o 
   2  17  12      223.04      210.12     40.75 o 
   3  17  12       87.90       79.64     30.31 o 
   4  17  12        0.27       29.53     36.51 o 
   5  17  12       94.80      118.41     33.28 o 
  -7  18  12       88.47       85.52     32.55 o 
  -6  18  12      317.07      367.30     47.85 o 
  -5  18  12       47.60       74.28     27.14 o 
  -4  18  12      427.28      491.69     74.06 o 
  -3  18  12        4.19      -22.09     22.09 o 
  -2  18  12      103.13       96.32     40.83 o 
  -1  18  12        0.63        8.20     16.63 o 
   0  18  12      285.71      389.33     55.58 o 
   1  18  12       10.46       10.11     18.48 o 
   2  18  12       87.78       76.85     26.07 o 
   3  18  12       44.00       26.49     20.80 o 
   4  18  12      122.58       83.54     55.72 o 
  -5  19  12      200.83      193.61     42.78 o 
  -4  19  12      127.62      168.87     39.09 o 
  -3  19  12       89.64       55.95     25.02 o 
  -2  19  12       37.46       29.52     48.77 o 
  -1  19  12      160.29      147.44     35.11 o 
   0  19  12       24.16       19.43     25.95 o 
   1  19  12        0.23       12.19     27.72 o 
 -16   1  13       14.40        8.15     37.06 o 
 -15   1  13       18.95      -17.09     28.42 o 
 -14   1  13      159.62      116.49     33.67 o 
 -13   1  13      185.57      184.45     37.14 o 
 -12   1  13       29.31       29.53     10.29 o 
 -11   1  13      120.91      111.10     20.75 o 
 -10   1  13      803.87      707.68     41.54 o 
  -9   1  13       17.15       34.52     10.32 o 
  -8   1  13      472.74      413.52     27.65 o 
  -7   1  13       17.38       26.09     11.65 o 
  -6   1  13     2438.15     2382.68     52.74 o 
  -5   1  13      748.82      758.44     27.29 o 
  -4   1  13      574.37      591.07     27.39 o 
  -3   1  13      132.38      140.58     16.40 o 
  -2   1  13      113.37       95.12     27.76 o 
  -1   1  13      116.37       68.50     19.99 o 
   0   1  13      295.20      259.00     50.38 o 
   1   1  13      245.48      260.16     23.68 o 
   2   1  13      206.09      250.89     27.19 o 
   3   1  13      122.86      147.57     18.08 o 
   4   1  13     5995.22     5585.93     98.63 o 
   5   1  13       45.53       26.80     14.92 o 
   6   1  13      222.90      167.60     50.38 o 
   7   1  13       10.63        3.49     14.57 o 
   8   1  13     1142.85     1103.44     84.42 o 
   9   1  13       28.49       18.84     31.18 o 
  10   1  13      380.16      328.83     51.72 o 
  11   1  13       84.68       41.25     39.59 o 
  12   1  13       95.79      111.92     32.37 o 
 -16   2  13       42.39       30.16     31.73 o 
 -15   2  13      196.42      225.52     47.70 o 
 -14   2  13       17.01       17.28     18.82 o 
 -13   2  13        0.25        7.63     10.67 o 
 -12   2  13       18.57       19.35     12.99 o 
 -11   2  13       63.14      127.03     34.01 o 
 -10   2  13      192.26      234.11     25.92 o 
  -9   2  13      791.09      805.65     61.86 o 
  -8   2  13      837.38      740.98     35.52 o 
  -7   2  13      184.12      210.08     29.87 o 
  -6   2  13        0.02       -5.00      5.00 o 
  -5   2  13      219.13      241.99     15.28 o 
  -4   2  13      979.46      968.16     30.24 o 
  -3   2  13     3394.30     3046.31     72.77 o 
  -2   2  13      776.07      776.92     31.77 o 
  -1   2  13     1773.46     1610.44     42.20 o 
   0   2  13     2735.11     2841.12     61.63 o 
   1   2  13      207.66      153.87     40.58 o 
   2   2  13        6.03        6.34      9.62 o 
   3   2  13      915.66      876.50     47.87 o 
   4   2  13     1273.37     1134.35     60.36 o 
   5   2  13        9.58        2.74      9.40 o 
   6   2  13      176.25      101.49     19.50 o 
   7   2  13       52.63       60.65     17.35 o 
   8   2  13      945.94      996.38     80.36 o 
   9   2  13        1.13       19.62     17.20 o 
  10   2  13       83.48      101.42     31.06 o 
  11   2  13        0.73       -4.61     15.73 o 
  12   2  13      141.10      134.28     36.72 o 
 -16   3  13        2.62      -11.87     19.43 o 
 -15   3  13       91.02       31.19     36.51 o 
 -14   3  13      141.10      142.70     25.09 o 
 -13   3  13     1000.50      942.80     62.02 o 
 -12   3  13       54.02       50.30     14.80 o 
 -11   3  13       17.81       22.09     24.87 o 
 -10   3  13       25.22       34.67      9.33 o 
  -9   3  13       17.61       10.64      5.85 o 
  -8   3  13     1263.10     1292.55     44.41 o 
  -7   3  13     1766.18     1735.37     53.42 o 
  -6   3  13        7.28        6.78      6.76 o 
  -5   3  13     2402.83     2281.92     48.01 o 
  -4   3  13      148.11      125.58     11.33 o 
  -3   3  13     1887.68     1854.74     41.75 o 
  -2   3  13       28.90       18.44      5.40 o 
  -1   3  13      320.36      297.09     18.23 o 
   0   3  13      121.65      122.76     12.02 o 
   1   3  13     1167.75     1131.19     43.45 o 
   2   3  13        4.93        0.60      6.76 o 
   3   3  13     1821.20     1844.19     68.98 o 
   4   3  13       25.44       20.59     13.23 o 
   5   3  13      101.30       82.35     13.80 o 
   6   3  13        0.42       18.96     12.46 o 
   7   3  13        1.43      -11.86     11.86 o 
   8   3  13      950.34     1072.03     82.78 o 
   9   3  13      670.35      532.66     60.93 o 
  10   3  13      205.88      213.51     40.83 o 
  11   3  13       66.10       39.70     19.09 o 
  12   3  13      634.16      808.55     91.96 o 
 -15   4  13      200.33      151.07     65.33 o 
 -14   4  13       61.71       27.12     16.90 o 
 -13   4  13       50.38       68.21     23.95 o 
 -12   4  13       28.36       20.92     15.04 o 
 -11   4  13      151.44      159.82     25.41 o 
 -10   4  13      675.86      716.08     49.78 o 
  -9   4  13      987.87      951.24     32.76 o 
  -8   4  13     1597.56     1637.97     51.41 o 
  -7   4  13     2199.44     2165.53     50.62 o 
  -6   4  13       79.52       71.20     11.02 o 
  -5   4  13        5.71        2.27      4.75 o 
  -4   4  13      109.67       87.88     13.78 o 
  -3   4  13      925.05      845.30     66.74 o 
  -2   4  13      179.63      190.81     14.61 o 
  -1   4  13     1835.38     1768.87     45.18 o 
   0   4  13      528.40      505.86     24.96 o 
   1   4  13      556.23      522.33     29.37 o 
   2   4  13       32.48       20.08      9.41 o 
   3   4  13     1531.48     1651.96     64.88 o 
   4   4  13     2788.99     2873.82     89.17 o 
   5   4  13     1612.05     1502.43     67.60 o 
   6   4  13      302.64      310.59     34.01 o 
   7   4  13       21.02       11.49     15.92 o 
   8   4  13      379.33      442.88     51.05 o 
   9   4  13      101.96       79.62     95.00 o 
  10   4  13     1090.16     1045.12     89.77 o 
  11   4  13      194.04      205.02     72.92 o 
  12   4  13      235.72      242.68     47.51 o 
 -15   5  13       66.67       65.80     68.40 o 
 -14   5  13        1.25      -10.52     10.52 o 
 -13   5  13      126.42      136.96     24.96 o 
 -12   5  13      156.57      215.50     30.97 o 
 -11   5  13       92.80      123.99     21.88 o 
 -10   5  13      225.29      244.65     29.38 o 
  -9   5  13      289.37      295.32     27.25 o 
  -8   5  13      983.10     1181.19     50.78 o 
  -7   5  13      102.05      119.56     20.82 o 
  -6   5  13     5040.19     5065.72     76.53 o 
  -5   5  13      142.68      152.35     13.62 o 
  -4   5  13     2137.45     2249.20     57.57 o 
  -3   5  13     1420.29     1367.35     37.83 o 
  -2   5  13       14.80       17.11      4.63 o 
  -1   5  13      842.90      886.17     31.09 o 
   0   5  13      570.81      559.80     25.53 o 
   1   5  13     1660.43     1626.15     50.20 o 
   2   5  13      454.64      471.77     34.48 o 
   3   5  13     1055.53     1039.06     43.20 o 
   4   5  13       20.56        4.56      7.93 o 
   5   5  13      113.23      101.60     18.01 o 
   6   5  13      558.63      586.37     45.95 o 
   7   5  13      406.41      421.60     41.11 o 
   8   5  13      151.67      185.55     28.34 o 
   9   5  13     2201.55     2195.18    102.07 o 
  10   5  13      110.09      151.04     36.62 o 
  11   5  13       18.67       44.66     26.37 o 
  12   5  13      154.94      165.63     41.27 o 
 -15   6  13       16.52       31.01     14.48 o 
 -14   6  13      223.53      291.17     37.80 o 
 -13   6  13       61.00       57.27     14.57 o 
 -12   6  13        9.04        6.74     13.46 o 
 -11   6  13      221.07      173.85     27.86 o 
 -10   6  13      135.69       90.57     18.33 o 
  -9   6  13      327.80      330.22     28.83 o 
  -8   6  13      253.74      230.08     23.37 o 
  -7   6  13       20.15       19.25      8.09 o 
  -6   6  13     1228.98     1254.93     37.17 o 
  -5   6  13      574.31      605.75     29.23 o 
  -4   6  13       83.45       86.20     10.66 o 
  -3   6  13      988.52      994.96     30.19 o 
  -2   6  13     1394.27     1411.57     35.80 o 
  -1   6  13       80.90       65.45      8.40 o 
   0   6  13      652.79      652.55     26.52 o 
   1   6  13     1201.02     1208.91     52.09 o 
   2   6  13      549.04      539.63     35.82 o 
   3   6  13     4925.90     4905.35     91.08 o 
   4   6  13        8.06        5.93     12.64 o 
   5   6  13       76.79       98.91     18.63 o 
   6   6  13      359.40      349.29     36.44 o 
   7   6  13       28.90       13.74      9.74 o 
   8   6  13        2.77       -6.53     13.49 o 
   9   6  13     1051.10     1053.79     71.11 o 
  10   6  13        0.12      -31.91     31.91 o 
  11   6  13      212.97      280.95     52.51 o 
 -15   7  13       35.97       38.32     15.50 o 
 -14   7  13      167.73      190.36     32.11 o 
 -13   7  13       49.10       22.58     15.12 o 
 -12   7  13       95.14       77.14     18.72 o 
 -11   7  13        6.13       16.24     13.77 o 
 -10   7  13      130.87      120.32     22.15 o 
  -9   7  13        1.38        1.68      7.25 o 
  -8   7  13     2520.13     2438.74     70.82 o 
  -7   7  13      648.65      625.20     33.59 o 
  -6   7  13      634.40      582.24     28.15 o 
  -5   7  13      194.77      179.42     16.68 o 
  -4   7  13     2783.91     2881.23     50.25 o 
  -3   7  13        0.17        2.71      2.62 o 
  -2   7  13      126.82      111.09      8.96 o 
  -1   7  13      585.92      541.81     34.92 o 
   0   7  13        1.46        3.86      4.23 o 
   1   7  13     3510.44     3484.75     67.44 o 
   2   7  13      741.52      770.62     42.08 o 
   3   7  13     3121.61     3130.24    102.29 o 
   4   7  13        9.92        2.85      7.70 o 
   5   7  13        0.22       -1.68      8.41 o 
   6   7  13       21.81       21.64     13.78 o 
   7   7  13     2365.57     2536.41    208.54 o 
   8   7  13      686.18      638.41     54.31 o 
   9   7  13      294.22      323.79     40.74 o 
  10   7  13      197.31      180.64     32.70 o 
  11   7  13      538.11      597.53     74.15 o 
 -14   8  13       12.68       18.38     20.95 o 
 -13   8  13       97.32      134.72     39.90 o 
 -12   8  13      869.61      815.93     60.14 o 
 -11   8  13      193.57      193.64     28.29 o 
 -10   8  13      271.62      290.68     33.26 o 
  -9   8  13     2840.93     2980.91     98.26 o 
  -8   8  13      682.26      733.89     42.50 o 
  -7   8  13       28.42       15.36      6.47 o 
  -6   8  13       95.93       95.69      9.20 o 
  -5   8  13      121.65      109.85     12.15 o 
  -4   8  13      334.00      347.78     34.36 o 
  -3   8  13      223.51      209.51     26.38 o 
  -2   8  13     3616.50     3545.99    126.41 o 
  -1   8  13        2.79        6.59     10.81 o 
   0   8  13        2.36        2.73      3.66 o 
   1   8  13      209.53      212.33     21.46 o 
   2   8  13     1578.90     1456.64     87.57 o 
   3   8  13     3163.29     3217.08    131.55 o 
   4   8  13      868.87      836.87     46.20 o 
   5   8  13       76.07       51.31     12.86 o 
   6   8  13        9.70      -11.64     12.10 o 
   7   8  13      841.04      818.36     59.28 o 
   8   8  13     1246.37     1323.09     78.65 o 
   9   8  13     1280.54     1409.06     84.32 o 
  10   8  13      171.36      241.05     36.62 o 
  11   8  13       10.73       31.95     23.04 o 
 -14   9  13      291.08      409.28     62.76 o 
 -13   9  13       19.21       13.63     23.98 o 
 -12   9  13      636.69      774.17    107.97 o 
 -11   9  13       26.58       50.64     16.80 o 
 -10   9  13      387.59      381.88     37.70 o 
  -9   9  13      988.97      941.62     54.36 o 
  -8   9  13      254.73      264.10     26.96 o 
  -7   9  13     3025.61     2908.65     63.20 o 
  -6   9  13      495.47      487.20     23.10 o 
  -5   9  13      225.51      214.70     16.71 o 
  -4   9  13     1894.27     1832.14     67.16 o 
  -3   9  13       48.32       14.71     14.89 o 
  -2   9  13      106.63       97.10     19.02 o 
  -1   9  13      452.34      432.74     35.85 o 
   0   9  13      608.62      586.56     55.75 o 
   1   9  13       32.85       24.18      7.51 o 
   2   9  13       81.56       86.38     22.19 o 
   3   9  13      256.82      267.10     27.57 o 
   4   9  13     1928.21     1906.57    106.11 o 
   5   9  13      158.27      227.61     38.46 o 
   6   9  13      116.54       93.38     19.88 o 
   7   9  13      415.32      459.79     45.16 o 
   8   9  13      854.16     1031.98     69.74 o 
   9   9  13       16.26       15.04     17.75 o 
  10   9  13      780.12      816.93     67.83 o 
 -14  10  13        5.38        0.19     16.33 o 
 -13  10  13        4.56       -5.61     18.62 o 
 -12  10  13      158.16      161.02     38.43 o 
 -11  10  13      359.91      387.86     57.41 o 
 -10  10  13      272.68      248.81     44.20 o 
  -9  10  13      139.89      192.01     39.32 o 
  -8  10  13       52.12       32.97     18.62 o 
  -7  10  13     3055.92     3190.51    165.32 o 
  -6  10  13       51.26      101.04     32.45 o 
  -5  10  13        1.11       -1.01      5.83 o 
  -4  10  13       34.37       19.36      9.53 o 
  -3  10  13      435.56      417.79     34.68 o 
  -2  10  13     2071.94     1921.17     74.99 o 
  -1  10  13      141.23       85.30     32.23 o 
   0  10  13     1113.04     1110.63     78.29 o 
   1  10  13      438.91      452.61     50.11 o 
   2  10  13      942.00      931.96     44.69 o 
   3  10  13      438.81      379.30     51.93 o 
   4  10  13      162.56       36.37     40.00 o 
   5  10  13      711.69      753.71     68.96 o 
   6  10  13       55.14       52.22     15.66 o 
   7  10  13        0.03        1.33     18.13 o 
   8  10  13       40.41       31.51     19.38 o 
   9  10  13      265.87      236.11     36.21 o 
  10  10  13     1760.49     1609.20     94.35 o 
 -13  11  13       21.26       78.87     30.96 o 
 -12  11  13       90.22       93.81     30.81 o 
 -11  11  13       39.29       54.94     24.13 o 
 -10  11  13      121.52      101.39     29.69 o 
  -9  11  13       58.15       43.18     41.04 o 
  -8  11  13        0.69        7.58     15.08 o 
  -7  11  13      602.03      627.53     67.64 o 
  -6  11  13       89.00       79.49     29.14 o 
  -5  11  13      138.85      100.38     34.36 o 
  -4  11  13       92.28      138.55     23.76 o 
  -3  11  13      304.87      318.45     31.29 o 
  -2  11  13      207.13      170.37     23.12 o 
  -1  11  13      131.49      128.14     27.22 o 
   0  11  13      530.30      550.36     57.54 o 
   1  11  13       61.48       51.19     18.35 o 
   2  11  13        2.17        7.25      8.62 o 
   3  11  13      203.11      172.24     22.05 o 
   4  11  13      237.78      276.71     29.90 o 
   5  11  13      929.79      899.60     77.82 o 
   6  11  13       55.44       47.03     15.17 o 
   7  11  13       28.55       18.19     12.87 o 
   8  11  13      410.64      410.47     44.77 o 
   9  11  13      119.75      102.68     31.42 o 
  10  11  13      268.14      252.46     61.08 o 
 -13  12  13       44.54       47.40     41.16 o 
 -12  12  13        0.35      -17.66     17.66 o 
 -11  12  13      822.63      857.47     87.41 o 
 -10  12  13      931.41      991.87     90.69 o 
  -9  12  13        3.70        3.13     16.26 o 
  -8  12  13      137.63      152.34     36.60 o 
  -7  12  13      705.44      769.03     76.03 o 
  -6  12  13        0.39       21.78     19.52 o 
  -5  12  13      404.49      334.54     48.80 o 
  -4  12  13       30.24       16.86     33.39 o 
  -3  12  13      489.17      425.02     35.97 o 
  -2  12  13      330.10      219.98     39.59 o 
  -1  12  13      490.85      506.39     56.06 o 
   0  12  13      715.67      714.58     67.27 o 
   1  12  13        6.95       12.44     13.65 o 
   2  12  13       54.23       36.25     18.57 o 
   3  12  13      631.02      714.74     68.05 o 
   4  12  13      100.86      125.62     32.22 o 
   5  12  13      491.21      481.06     58.28 o 
   6  12  13      802.98      865.61     80.21 o 
   7  12  13      483.85      523.87    128.80 o 
   8  12  13      521.89      550.31     65.67 o 
   9  12  13        8.55       23.30     16.30 o 
 -12  13  13      283.06      372.46     59.96 o 
 -11  13  13      484.53      427.12     64.28 o 
 -10  13  13        0.08       -9.27     22.47 o 
  -9  13  13        1.02       -5.99     21.09 o 
  -8  13  13       12.34       33.27     23.66 o 
  -7  13  13      136.34      145.21     33.82 o 
  -6  13  13      933.34     1000.55     87.01 o 
  -5  13  13      409.19      456.27     58.76 o 
  -4  13  13      530.02      735.11     76.67 o 
  -3  13  13      444.91      416.34     53.00 o 
  -2  13  13      352.99      435.74     53.79 o 
  -1  13  13      108.49       63.62     28.21 o 
   0  13  13      127.98      189.04     36.76 o 
   1  13  13       19.16       43.86     19.66 o 
   2  13  13      202.37      240.58     61.62 o 
   3  13  13       23.61       35.10     21.14 o 
   4  13  13     1311.94     1451.65    153.10 o 
   5  13  13       59.40       45.81     21.43 o 
   6  13  13      312.93      380.15     53.52 o 
   7  13  13       27.91       29.45     18.65 o 
   8  13  13      118.84      116.72     33.42 o 
 -11  14  13        8.01        4.09     24.37 o 
 -10  14  13      114.81      109.95     50.22 o 
  -9  14  13      168.48      240.39     49.70 o 
  -8  14  13      125.26      245.14     47.96 o 
  -7  14  13      353.21      464.79     63.16 o 
  -6  14  13      844.84      885.87     95.50 o 
  -5  14  13      370.75      461.22     61.22 o 
  -4  14  13       79.97       65.84     22.57 o 
  -3  14  13      197.12      202.98     40.93 o 
  -2  14  13      116.37      141.86     33.53 o 
  -1  14  13      194.22      183.66     36.15 o 
   0  14  13      758.49      827.02     74.26 o 
   1  14  13      194.30      202.78     39.08 o 
   2  14  13      396.34      386.88     51.66 o 
   3  14  13      330.44      318.22     59.07 o 
   4  14  13      644.98      680.50     70.69 o 
   5  14  13        7.19      -20.49     20.49 o 
   6  14  13        0.98        2.44     17.55 o 
   7  14  13        0.28       -4.47     14.72 o 
   8  14  13       14.96       30.86     12.89 o 
 -10  15  13       87.78      157.40     42.47 o 
  -9  15  13      133.11       86.45     46.51 o 
  -8  15  13      330.42      399.28     61.32 o 
  -7  15  13       95.34       81.22     26.52 o 
  -6  15  13       22.42       20.25     18.14 o 
  -5  15  13        6.24       30.26     17.33 o 
  -4  15  13       39.67       57.20     23.11 o 
  -3  15  13      142.04      111.66     32.09 o 
  -2  15  13       23.11       17.11     29.59 o 
  -1  15  13      328.62      379.76     53.46 o 
   0  15  13       81.11       73.96     24.57 o 
   1  15  13       80.00       59.10     31.34 o 
   2  15  13      186.97      141.70     68.25 o 
   3  15  13      309.04      338.65     49.04 o 
   4  15  13      365.19      362.47     53.14 o 
   5  15  13      406.61      566.12     65.97 o 
   6  15  13       68.95      124.65     32.75 o 
   7  15  13      570.45      553.19     68.12 o 
  -9  16  13      290.13      386.73     63.36 o 
  -8  16  13      357.53      385.15     65.46 o 
  -7  16  13      200.81      208.71     45.88 o 
  -6  16  13      352.65      444.30     63.82 o 
  -5  16  13       53.13       90.13     29.57 o 
  -4  16  13      396.73      441.75     59.24 o 
  -3  16  13       24.96       22.44     25.06 o 
  -2  16  13      184.33      252.55     46.96 o 
  -1  16  13       42.50       51.24     24.26 o 
   0  16  13       86.35       65.39     22.81 o 
   1  16  13        5.13        8.86     22.77 o 
   2  16  13      108.39       98.49     36.67 o 
   3  16  13        2.66       28.02     16.90 o 
   4  16  13      553.03      533.55     65.07 o 
   5  16  13      121.06      208.66     49.41 o 
   6  16  13       43.68       79.79     28.48 o 
  -8  17  13       64.25       16.98     85.83 o 
  -7  17  13       15.82       58.15     24.21 o 
  -6  17  13      407.67      359.99     59.31 o 
  -5  17  13      161.20      242.99     45.33 o 
  -4  17  13      100.04       76.19     81.11 o 
  -3  17  13      171.75      157.46     36.40 o 
  -2  17  13        6.97       32.23     23.34 o 
  -1  17  13       20.03       17.06     19.10 o 
   0  17  13       37.30       78.94     32.19 o 
   1  17  13      212.16      269.84     47.15 o 
   2  17  13       35.27       -6.27     20.32 o 
   3  17  13      221.74      242.16     43.92 o 
   4  17  13       25.86       17.25     17.40 o 
  -6  18  13        5.10        5.52     62.28 o 
  -5  18  13      224.06      279.15     53.01 o 
  -4  18  13      118.54      141.70     33.65 o 
  -3  18  13      134.86      149.12     57.43 o 
  -2  18  13        9.75       47.19     22.95 o 
  -1  18  13      520.01      462.36     60.79 o 
   0  18  13       31.00       50.53     21.53 o 
   1  18  13        3.53      -11.65     21.56 o 
   2  18  13        1.19      -12.11     13.80 o 
 -15   0  14      464.51      590.18    104.02 o 
 -14   0  14       27.75       51.60     33.36 o 
 -13   0  14      789.70      897.45    115.79 o 
 -12   0  14      298.30      263.54     63.88 o 
 -11   0  14       21.44       65.86     31.50 o 
 -10   0  14      761.71      227.65    322.53 o 
  -9   0  14     3468.71     1164.29   1463.49 o 
  -8   0  14      924.90      918.80     95.59 o 
  -7   0  14      249.23      194.85     44.63 o 
  -6   0  14     2633.98     2683.06    144.11 o 
  -5   0  14      833.09      729.50     43.69 o 
  -4   0  14       87.62       79.52     14.88 o 
  -3   0  14     4031.01     3766.49    120.18 o 
  -2   0  14     2237.44     2242.99     93.15 o 
  -1   0  14      135.62      142.13     33.71 o 
   0   0  14       57.41       29.62     38.76 o 
   1   0  14      205.62      232.21     31.78 o 
   2   0  14      298.40      305.87     29.99 o 
   3   0  14     2095.47     2055.59     96.30 o 
   4   0  14     2112.75     1986.76     99.18 o 
   5   0  14      527.97      643.35     67.01 o 
   6   0  14       14.79       47.87     24.63 o 
   7   0  14      876.92      904.63    105.34 o 
   8   0  14      517.48      407.26     74.69 o 
   9   0  14       94.53      164.14     50.40 o 
  10   0  14      124.28      167.45     54.65 o 
  11   0  14       25.90       54.50     35.73 o 
  12   0  14        5.44      -28.11     29.66 o 
 -15   1  14      735.24      887.62     89.70 o 
 -14   1  14       51.99       70.04     26.80 o 
 -13   1  14      118.32       82.65     43.65 o 
 -12   1  14       42.67       36.00     28.99 o 
 -11   1  14      216.32      187.15     22.12 o 
 -10   1  14      626.75      605.39     39.31 o 
  -9   1  14      358.20      435.00     33.19 o 
  -8   1  14      172.93      170.91     24.79 o 
  -7   1  14     1320.30     1245.04     61.78 o 
  -6   1  14      210.64       90.20     45.56 o 
  -5   1  14     1796.95     1740.10     47.77 o 
  -4   1  14      487.23      562.81     27.15 o 
  -3   1  14     2282.56     2194.37     64.92 o 
  -2   1  14      763.41      785.06     34.30 o 
  -1   1  14     1356.70     1274.21     44.28 o 
   0   1  14      156.71      158.24     18.40 o 
   1   1  14      489.08      487.35     28.52 o 
   2   1  14      453.52      478.84     32.61 o 
   3   1  14      321.60      266.25     25.33 o 
   4   1  14      122.19      160.90     34.81 o 
   5   1  14      335.52      322.82     34.03 o 
   6   1  14        1.08       -6.60     12.42 o 
   7   1  14      127.70       42.90     15.26 o 
   8   1  14      122.49      100.17     28.38 o 
   9   1  14      194.78      255.33     80.57 o 
  10   1  14      574.01      790.46     79.68 o 
  11   1  14        0.05       10.90     28.87 o 
  12   1  14      177.66      236.27     46.95 o 
 -15   2  14       96.89      134.06     66.95 o 
 -14   2  14       30.29       42.83     21.73 o 
 -13   2  14      178.51      224.59     29.58 o 
 -12   2  14      172.93      118.89     22.31 o 
 -11   2  14      223.31      228.30     19.90 o 
 -10   2  14        4.78        8.78     10.37 o 
  -9   2  14      111.68      114.83     16.84 o 
  -8   2  14      305.38      271.79     22.66 o 
  -7   2  14      509.54      524.18     30.48 o 
  -6   2  14      307.71      264.41     19.03 o 
  -5   2  14     1419.42     1367.17     44.91 o 
  -4   2  14      347.88      362.27     21.63 o 
  -3   2  14     1716.40     1707.89     50.64 o 
  -2   2  14      288.30      205.15     56.41 o 
  -1   2  14       59.18       36.46      7.17 o 
   0   2  14      153.26       93.99     37.74 o 
   1   2  14     1345.04     1306.71     51.68 o 
   2   2  14      141.05      157.17     19.47 o 
   3   2  14      260.90      244.46     33.42 o 
   4   2  14      430.75      431.36     37.08 o 
   5   2  14        6.81       12.97     12.19 o 
   6   2  14      109.00       88.48     17.71 o 
   7   2  14      385.45      367.96     39.05 o 
   8   2  14       62.41       44.90     17.10 o 
   9   2  14       95.21       75.48     27.19 o 
  10   2  14        0.30        0.90     15.23 o 
  11   2  14       24.15        8.69     14.35 o 
  12   2  14       72.42       25.61     20.62 o 
 -15   3  14      232.83      244.38     50.23 o 
 -14   3  14      233.66      268.28     62.10 o 
 -13   3  14      100.37       94.32     19.54 o 
 -12   3  14       55.93       72.36     18.98 o 
 -11   3  14      332.27      364.67     39.09 o 
 -10   3  14      310.89      312.86     31.49 o 
  -9   3  14      445.03      382.11     24.53 o 
  -8   3  14        0.13        7.05      8.27 o 
  -7   3  14       18.67       16.11      5.94 o 
  -6   3  14       90.50       73.31      9.95 o 
  -5   3  14      158.91      170.78     17.14 o 
  -4   3  14      149.41       93.56     30.48 o 
  -3   3  14       29.53       31.09      8.41 o 
  -2   3  14     1700.20     1729.32     47.43 o 
  -1   3  14      122.18      129.44     17.05 o 
   0   3  14     1009.03      988.52     37.56 o 
   1   3  14      840.66      869.01     48.23 o 
   2   3  14     1579.13     1404.12     80.05 o 
   3   3  14      156.75      172.34     30.74 o 
   4   3  14     2262.23     2137.80     87.79 o 
   5   3  14       88.75       75.98     16.20 o 
   6   3  14       23.97       34.03     14.40 o 
   7   3  14      408.94      404.41     41.67 o 
   8   3  14      567.62      564.47     61.73 o 
   9   3  14       30.01       62.44     23.08 o 
  10   3  14      326.51      378.51     55.89 o 
  11   3  14      278.43      311.81     53.35 o 
 -15   4  14        9.40       26.68     18.50 o 
 -14   4  14       18.00       30.39     17.43 o 
 -13   4  14       43.04       45.58     12.91 o 
 -12   4  14      383.35      444.78     42.64 o 
 -11   4  14      558.33      554.87     45.85 o 
 -10   4  14      187.18      175.28     26.15 o 
  -9   4  14      260.17      244.68     22.49 o 
  -8   4  14      208.57      213.27     16.66 o 
  -7   4  14       43.46       46.72      7.87 o 
  -6   4  14      661.93      607.89     25.03 o 
  -5   4  14      994.53     1013.01     32.50 o 
  -4   4  14     4133.16     3838.78     91.62 o 
  -3   4  14       89.57      109.45     14.73 o 
  -2   4  14       45.81       29.44      7.94 o 
  -1   4  14      393.10      400.35     22.73 o 
   0   4  14      209.84      194.95     18.39 o 
   1   4  14       51.05       64.62     12.03 o 
   2   4  14     1035.54      978.25     67.90 o 
   3   4  14       10.66        2.83     12.89 o 
   4   4  14      102.78      107.96     18.71 o 
   5   4  14     1003.33     1071.47     61.38 o 
   6   4  14        0.39       -9.09      9.91 o 
   7   4  14       13.74       12.38     11.45 o 
   8   4  14      193.90      188.80     29.11 o 
   9   4  14        4.19        5.44     17.86 o 
  10   4  14     1174.05     1174.00     97.46 o 
  11   4  14        6.61       27.77     20.14 o 
 -15   5  14      111.86      154.03     38.70 o 
 -14   5  14     1061.74     1252.15     83.83 o 
 -13   5  14       31.33        8.45     12.24 o 
 -12   5  14       90.25       60.33     23.30 o 
 -11   5  14       75.55       81.87     25.96 o 
 -10   5  14     1463.30     1382.85     70.15 o 
  -9   5  14       89.96       97.50     20.19 o 
  -8   5  14      746.55      695.50     39.55 o 
  -7   5  14      710.65      758.97     38.43 o 
  -6   5  14      540.70      493.89     25.21 o 
  -5   5  14     1049.26     1050.71     41.46 o 
  -4   5  14      671.99      653.15     32.67 o 
  -3   5  14      476.23      519.30     26.08 o 
  -2   5  14     3207.34     3035.09     58.97 o 
  -1   5  14        1.04        5.85      5.95 o 
   0   5  14      360.20      348.86     23.60 o 
   1   5  14       31.73       49.49     13.10 o 
   2   5  14      109.21      119.40     17.75 o 
   3   5  14      121.97       36.80     36.30 o 
   4   5  14       97.67       67.79     14.86 o 
   5   5  14       25.09       39.27     14.54 o 
   6   5  14      543.21      573.24     46.79 o 
   7   5  14       94.35      121.99     21.86 o 
   8   5  14        0.38       -4.70     12.01 o 
   9   5  14     1199.88     1370.11     82.43 o 
  10   5  14      398.56      397.47     98.41 o 
  11   5  14       61.04      131.41     38.46 o 
 -15   6  14      166.09      201.84     56.31 o 
 -14   6  14      287.82      345.43     41.35 o 
 -13   6  14      112.52      139.61     26.74 o 
 -12   6  14      425.12      394.46     64.85 o 
 -11   6  14      467.57      466.73     43.20 o 
 -10   6  14     1095.52     1052.25     62.02 o 
  -9   6  14        7.76        3.66     10.69 o 
  -8   6  14        5.28       -2.04      7.14 o 
  -7   6  14      588.02      632.79     35.33 o 
  -6   6  14      822.96      831.63     31.62 o 
  -5   6  14      636.77      638.55     31.30 o 
  -4   6  14     2000.84     1965.04     45.72 o 
  -3   6  14      566.96      549.00     23.64 o 
  -2   6  14      414.52      376.82     19.69 o 
  -1   6  14      815.95      845.59     30.55 o 
   0   6  14        5.15        4.13      5.57 o 
   1   6  14      752.46      769.08     35.15 o 
   2   6  14      496.81      508.61     36.28 o 
   3   6  14     1233.55     1188.84     58.58 o 
   4   6  14        7.47       -5.20     10.44 o 
   5   6  14      137.68      152.36     23.70 o 
   6   6  14      601.59      630.13     49.36 o 
   7   6  14      506.15      574.98     49.49 o 
   8   6  14      479.86      399.37     43.07 o 
   9   6  14      157.08      196.98     32.87 o 
  10   6  14      391.77      376.63     91.35 o 
  11   6  14        3.24       17.68     23.55 o 
 -14   7  14       32.25       27.52     29.40 o 
 -13   7  14       12.44        9.30     13.28 o 
 -12   7  14        0.94      -16.59     21.64 o 
 -11   7  14      233.42      276.43     33.80 o 
 -10   7  14      458.42      571.53     48.20 o 
  -9   7  14      453.72      449.16     39.26 o 
  -8   7  14       57.93       46.02     16.32 o 
  -7   7  14      470.82      531.16     31.25 o 
  -6   7  14      388.83      359.22     35.40 o 
  -5   7  14      145.00      151.34     15.15 o 
  -4   7  14     1116.53     1074.39     27.27 o 
  -3   7  14      160.14      137.49     11.00 o 
  -2   7  14      281.49      232.49     14.05 o 
  -1   7  14      106.65      111.71     10.45 o 
   0   7  14      275.19      284.43     26.76 o 
   1   7  14     1449.21     1417.85     45.51 o 
   2   7  14       79.04       63.25     13.35 o 
   3   7  14     1352.32     1393.18     78.71 o 
   4   7  14       44.64       15.49      6.45 o 
   5   7  14      493.22      446.29     57.42 o 
   6   7  14       40.45       54.66     13.93 o 
   7   7  14      264.76      286.03     35.26 o 
   8   7  14       13.43      -12.76     15.00 o 
   9   7  14      188.90      150.21     28.55 o 
  10   7  14       30.69       11.17     15.62 o 
  11   7  14      126.16      138.51     37.22 o 
 -14   8  14       99.05       99.80     44.86 o 
 -13   8  14        4.90       15.26     29.13 o 
 -12   8  14        4.04       25.00     55.10 o 
 -11   8  14        2.39       17.94     11.57 o 
 -10   8  14      846.59      892.78     57.17 o 
  -9   8  14     1952.02     2062.13     81.16 o 
  -8   8  14      305.48      297.70     29.21 o 
  -7   8  14       19.96       11.75      9.05 o 
  -6   8  14       76.66       48.64     10.81 o 
  -5   8  14       50.88       38.17      9.70 o 
  -4   8  14       14.12       26.90      6.56 o 
  -3   8  14        3.09        8.53      9.20 o 
  -2   8  14      190.51      205.43     39.69 o 
  -1   8  14      111.37       82.37     14.39 o 
   0   8  14     1292.88     1152.08     56.78 o 
   1   8  14     5429.86     5348.73     79.26 o 
   2   8  14     1072.39     1076.20     52.19 o 
   3   8  14      565.35      505.85     54.14 o 
   4   8  14       39.20       56.48     21.06 o 
   5   8  14        0.23       14.48     11.38 o 
   6   8  14      191.56      118.91     29.96 o 
   7   8  14      341.87      329.00     39.37 o 
   8   8  14     1158.70     1122.13     74.19 o 
   9   8  14      141.39      140.14     28.92 o 
  10   8  14      147.07       94.73     30.41 o 
 -14   9  14      119.79      111.03     49.41 o 
 -13   9  14      191.23      227.63     51.48 o 
 -12   9  14      461.59      614.91     88.37 o 
 -11   9  14      538.71      546.58     65.45 o 
 -10   9  14      472.51      602.02    168.29 o 
  -9   9  14       68.43       57.88     24.77 o 
  -8   9  14       28.56       16.36     14.73 o 
  -7   9  14       32.27       61.24     23.47 o 
  -6   9  14        5.85      -20.22     20.22 o 
  -5   9  14       34.88       23.78      5.06 o 
  -4   9  14      468.54      476.59     35.31 o 
  -3   9  14        8.77       18.54     15.13 o 
  -2   9  14      956.59     1062.58     58.22 o 
  -1   9  14      111.78       77.77     21.96 o 
   0   9  14     3366.06     3265.57    227.40 o 
   1   9  14      376.07      310.97     19.31 o 
   2   9  14     3330.01     3308.64     91.27 o 
   3   9  14        7.78       -0.26     11.16 o 
   4   9  14       48.44       48.21     56.97 o 
   5   9  14        8.83        7.45     22.21 o 
   6   9  14      517.71      507.01     45.93 o 
   7   9  14       79.92       41.14     17.71 o 
   8   9  14        0.08       17.51     19.39 o 
   9   9  14      160.35      180.63     32.12 o 
  10   9  14       52.21       22.40     17.43 o 
 -13  10  14       56.30       18.08     36.43 o 
 -12  10  14      566.91      569.12     70.11 o 
 -11  10  14       10.16       10.48     23.13 o 
 -10  10  14     1303.59     1470.26    113.15 o 
  -9  10  14        1.69      -14.77     14.77 o 
  -8  10  14       19.74        1.65     15.91 o 
  -7  10  14      326.32      298.40     46.83 o 
  -6  10  14      162.34      199.27     36.94 o 
  -5  10  14      252.08      279.31     43.09 o 
  -4  10  14      517.24      613.38     40.77 o 
  -3  10  14      227.98      224.36     26.82 o 
  -2  10  14      595.17      572.60     42.66 o 
  -1  10  14       45.26       34.92     19.81 o 
   0  10  14       24.35        4.91     15.29 o 
   1  10  14       75.01       72.33     19.70 o 
   2  10  14       52.58       70.35     13.56 o 
   3  10  14      342.16      296.76     29.13 o 
   4  10  14       89.85       19.26     41.78 o 
   5  10  14      938.14      983.97     81.29 o 
   6  10  14      208.21      223.28     31.05 o 
   7  10  14      390.14      407.50     42.72 o 
   8  10  14       20.22       44.70     16.46 o 
   9  10  14       72.30       31.99     30.32 o 
 -13  11  14        0.01      -19.64     31.23 o 
 -12  11  14        0.01      -11.26     20.47 o 
 -11  11  14       16.95       56.41     25.49 o 
 -10  11  14      203.30      166.72     37.06 o 
  -9  11  14      331.49      375.88     56.21 o 
  -8  11  14      537.81      544.06     65.62 o 
  -7  11  14      148.20      141.70     33.56 o 
  -6  11  14        0.68       -0.96     18.18 o 
  -5  11  14      280.66      301.44     46.17 o 
  -4  11  14      101.72       46.18     30.10 o 
  -3  11  14      256.72      256.32     30.37 o 
  -2  11  14      534.05      559.04     72.31 o 
  -1  11  14      486.53      359.88     48.03 o 
   0  11  14      827.95      886.74     73.91 o 
   1  11  14      620.99      700.23     81.00 o 
   2  11  14      606.63      554.76     60.25 o 
   3  11  14        6.67       16.23     16.44 o 
   4  11  14     1769.09     1714.22    107.57 o 
   5  11  14      156.98      156.39     32.62 o 
   6  11  14      488.15      502.06     61.84 o 
   7  11  14       12.75       20.42     17.75 o 
   8  11  14      363.34      390.51     58.10 o 
   9  11  14     1324.43     1302.87    110.23 o 
 -12  12  14      189.92      221.65     46.85 o 
 -11  12  14       69.01       53.86     27.85 o 
 -10  12  14       25.55       28.79     28.75 o 
  -9  12  14      431.76      465.93     75.06 o 
  -8  12  14       15.90      -12.53     18.19 o 
  -7  12  14      288.79      344.91     69.98 o 
  -6  12  14     1249.72     1388.86    101.87 o 
  -5  12  14        8.80       -7.80     19.46 o 
  -4  12  14      449.73      477.81     58.09 o 
  -3  12  14      389.33      352.34     54.22 o 
  -2  12  14      296.52      268.54     42.04 o 
  -1  12  14      665.15      572.90     60.91 o 
   0  12  14      152.12      194.32     72.04 o 
   1  12  14       11.67       20.01     17.49 o 
   2  12  14       16.64       -5.04     14.81 o 
   3  12  14      122.14       84.33     27.06 o 
   4  12  14      857.34      912.65     80.83 o 
   5  12  14      986.67      878.77     80.19 o 
   6  12  14        7.69       10.70     16.89 o 
   7  12  14      186.78      147.74     44.60 o 
   8  12  14       24.84       36.20     52.33 o 
 -11  13  14        1.44       34.44     25.53 o 
 -10  13  14      307.35      312.11     79.78 o 
  -9  13  14      199.21      163.94     71.18 o 
  -8  13  14     1055.84     1153.01     98.75 o 
  -7  13  14       17.56       16.91     18.71 o 
  -6  13  14      482.27      422.54     57.68 o 
  -5  13  14        3.86       15.63     36.35 o 
  -4  13  14        0.02       -7.70     16.55 o 
  -3  13  14       41.60       29.12     24.51 o 
  -2  13  14      833.96      907.25     78.94 o 
  -1  13  14      473.09      486.84     56.55 o 
   0  13  14       13.37       12.24     25.22 o 
   1  13  14      251.92      231.07     41.65 o 
   2  13  14      952.64      913.76     80.08 o 
   3  13  14      170.82      254.53     46.80 o 
   4  13  14       13.27       39.72     21.93 o 
   5  13  14      537.86      552.39     64.50 o 
   6  13  14       45.56       29.51     16.45 o 
   7  13  14       24.37       25.09     19.39 o 
 -10  14  14      357.83      369.16     71.23 o 
  -9  14  14      122.72      116.40     36.74 o 
  -8  14  14        0.44       -2.59     25.69 o 
  -7  14  14      632.75      877.41     86.54 o 
  -6  14  14       19.19       10.97     28.53 o 
  -5  14  14      373.12      367.12     43.78 o 
  -4  14  14      176.22       82.40     51.85 o 
  -3  14  14      282.63      328.46     49.33 o 
  -2  14  14      172.64      184.03     38.52 o 
  -1  14  14       74.87      109.89     29.83 o 
   0  14  14       67.84       64.42     44.59 o 
   1  14  14      181.85      224.90     41.77 o 
   2  14  14      588.31      787.94     75.96 o 
   3  14  14      535.26      526.12     63.03 o 
   4  14  14      351.43      388.16     53.69 o 
   5  14  14      263.47      277.54     47.12 o 
   6  14  14      192.60      342.23     52.57 o 
   7  14  14       73.55      149.14     39.94 o 
 -10  15  14        1.00      -26.45     26.45 o 
  -9  15  14       59.38      130.75     41.12 o 
  -8  15  14       87.48       68.23     57.91 o 
  -7  15  14      105.27      137.78     37.35 o 
  -6  15  14      107.33      181.81     55.08 o 
  -5  15  14       43.31      -10.71     20.03 o 
  -4  15  14       15.08       10.99     19.47 o 
  -3  15  14     1159.28     1513.00    108.08 o 
  -2  15  14      220.02      194.69     38.77 o 
  -1  15  14      520.45      573.59     65.95 o 
   0  15  14       31.15      -12.09     31.87 o 
   1  15  14      354.36      320.03     48.24 o 
   2  15  14      391.37      423.03     58.22 o 
   3  15  14       57.51       78.41     27.75 o 
   4  15  14      806.12      830.95    148.57 o 
   5  15  14      297.56      277.67     79.73 o 
   6  15  14       10.49       66.68     25.21 o 
  -8  16  14       69.01       72.39     32.72 o 
  -7  16  14      301.32      297.79     54.24 o 
  -6  16  14      113.67      181.37     34.62 o 
  -5  16  14      364.82      492.96     65.72 o 
  -4  16  14      207.58      241.89     47.26 o 
  -3  16  14      643.52      674.05     85.19 o 
  -2  16  14      793.33      861.80     82.42 o 
  -1  16  14       43.73       70.86     23.85 o 
   0  16  14      134.27      116.85     32.37 o 
   1  16  14      124.61      163.24     37.84 o 
   2  16  14      595.49      609.18     68.53 o 
   3  16  14      405.04      473.77     64.07 o 
   4  16  14      128.31       76.20     25.15 o 
  -7  17  14      521.29      412.15     65.52 o 
  -6  17  14      358.53      389.63     60.62 o 
  -5  17  14       48.19       37.72     28.65 o 
  -4  17  14      145.76      108.73     32.30 o 
  -3  17  14      112.21       55.55     44.19 o 
  -2  17  14       29.25       28.41     27.78 o 
  -1  17  14      245.04      256.55     45.91 o 
   0  17  14      247.36      288.31     48.24 o 
   1  17  14       26.08       44.66     27.53 o 
   2  17  14       81.07      109.50     30.24 o 
   3  17  14       22.01       24.11     18.76 o 
  -4  18  14        0.67      -26.21     26.21 o 
  -3  18  14      213.78      245.43     72.99 o 
  -2  18  14       27.13       -5.71     43.22 o 
  -1  18  14      289.00      318.69     53.32 o 
   0  18  14      225.31      246.39     47.26 o 
 -15   1  15        3.15       14.48     26.87 o 
 -14   1  15      122.21      106.14     48.43 o 
 -13   1  15        7.01        5.18     22.99 o 
 -12   1  15      246.52      243.72     42.60 o 
 -11   1  15      261.46      173.15     22.08 o 
 -10   1  15      240.36       51.93     91.54 o 
  -9   1  15       61.37        9.99     23.72 o 
  -8   1  15     1641.30     1646.45     91.76 o 
  -7   1  15      168.09      202.45     26.18 o 
  -6   1  15       73.53       51.88     10.02 o 
  -5   1  15      947.43     1078.11     37.85 o 
  -4   1  15       86.49      102.72     15.25 o 
  -3   1  15     1919.37     2025.94     57.11 o 
  -2   1  15     1205.05     1182.00     43.42 o 
  -1   1  15       12.02       21.24      8.50 o 
   0   1  15        6.74       -1.68      8.43 o 
   1   1  15       47.98       37.46     10.74 o 
   2   1  15     5335.38     5378.96    113.34 o 
   3   1  15       83.40       76.83     15.32 o 
   4   1  15      442.74      424.16     38.09 o 
   5   1  15      241.47      216.65     28.20 o 
   6   1  15       22.72        4.93     15.37 o 
   7   1  15       34.68       -0.21     17.55 o 
   8   1  15      184.09      200.21     37.59 o 
   9   1  15       12.93        3.41     30.65 o 
  10   1  15        2.77      -26.15     73.46 o 
  11   1  15      138.84      140.02     34.81 o 
 -15   2  15      397.60      607.19    117.90 o 
 -14   2  15       14.85       22.73     32.51 o 
 -13   2  15       26.95       70.78     30.90 o 
 -12   2  15      149.11      119.12     27.88 o 
 -11   2  15        0.08       11.37     15.18 o 
 -10   2  15        9.77       13.23      7.53 o 
  -9   2  15      929.67     1032.29     43.40 o 
  -8   2  15      177.58      199.40     19.31 o 
  -7   2  15      604.52      648.03     37.10 o 
  -6   2  15       61.29       40.10     10.74 o 
  -5   2  15     1179.31     1041.32     40.14 o 
  -4   2  15      492.25      486.60     34.84 o 
  -3   2  15      751.56      727.43     37.53 o 
  -2   2  15      615.93      619.27     31.16 o 
  -1   2  15     1055.97     1010.07     44.93 o 
   0   2  15      432.46      419.06     29.63 o 
   1   2  15     3942.38     3935.83     93.04 o 
   2   2  15     2885.76     3092.42     84.76 o 
   3   2  15      255.16      300.87     31.00 o 
   4   2  15      713.07      720.06     49.40 o 
   5   2  15      187.78      132.75     21.35 o 
   6   2  15       13.69        1.48     11.98 o 
   7   2  15      269.26      290.82     43.01 o 
   8   2  15      278.72      306.24     46.97 o 
   9   2  15      354.18      368.69     53.26 o 
  10   2  15       71.86      113.92     33.14 o 
  11   2  15       45.69       91.44     30.38 o 
 -15   3  15       20.85        1.34     16.45 o 
 -14   3  15       27.97        1.66     18.02 o 
 -13   3  15      490.71      458.16     49.69 o 
 -12   3  15      263.62      229.15     30.91 o 
 -11   3  15      800.93      793.60     54.07 o 
 -10   3  15      564.82      619.74     31.88 o 
  -9   3  15      377.38      431.48     27.30 o 
  -8   3  15       69.58       59.41      9.71 o 
  -7   3  15       95.63       78.95     11.16 o 
  -6   3  15      348.17      260.22     35.59 o 
  -5   3  15        5.80       15.54      9.01 o 
  -4   3  15        0.38        3.95      5.61 o 
  -3   3  15     2825.65     2856.49     76.65 o 
  -2   3  15      168.84      121.39     25.82 o 
  -1   3  15      100.09       47.09     31.32 o 
   0   3  15      355.87      321.51     26.55 o 
   1   3  15       83.51       65.43     25.99 o 
   2   3  15      186.04      211.24     25.93 o 
   3   3  15     1417.24     1420.63     86.27 o 
   4   3  15      196.80      193.60     31.63 o 
   5   3  15     1273.00     1369.90     71.32 o 
   6   3  15       51.82       58.60     16.73 o 
   7   3  15      255.73      280.43     36.63 o 
   8   3  15        2.08       -6.19     16.92 o 
   9   3  15       10.90       40.60     20.70 o 
  10   3  15      512.27      584.01     70.57 o 
  11   3  15        3.14        8.36     16.46 o 
 -15   4  15      154.78      148.14     57.63 o 
 -14   4  15       33.65       14.66     17.55 o 
 -13   4  15      828.41      843.15     60.21 o 
 -12   4  15        5.87       10.98     14.27 o 
 -11   4  15      274.46      265.23     31.58 o 
 -10   4  15      323.97      388.18     38.06 o 
  -9   4  15      445.35      372.80     24.29 o 
  -8   4  15        0.10        2.69      5.81 o 
  -7   4  15     2752.95     2784.46     62.62 o 
  -6   4  15        2.50        1.70      5.31 o 
  -5   4  15       34.54       17.19      6.41 o 
  -4   4  15       27.48       23.18      7.55 o 
  -3   4  15      497.30      473.77     25.58 o 
  -2   4  15       50.42       45.29      9.49 o 
  -1   4  15      271.70      263.49     22.08 o 
   0   4  15        7.74        5.34      8.19 o 
   1   4  15       67.22       31.35     27.38 o 
   2   4  15       19.11       21.80     14.14 o 
   3   4  15     1668.62     1664.54     94.62 o 
   4   4  15      522.90      482.80     33.15 o 
   5   4  15      176.21      178.56     27.20 o 
   6   4  15      880.18      827.28     57.98 o 
   7   4  15      166.02      215.93     37.78 o 
   8   4  15      494.92      465.07     47.72 o 
   9   4  15      480.99      444.32     59.30 o 
  10   4  15       84.41       37.45     29.38 o 
  11   4  15      409.94      394.87     64.65 o 
 -15   5  15        9.09      -23.64     23.64 o 
 -14   5  15      108.20      102.24     26.04 o 
 -13   5  15      276.19      309.64     44.03 o 
 -12   5  15       68.31      125.69     24.84 o 
 -11   5  15     1428.64     1348.83     80.78 o 
 -10   5  15      396.53      501.18     42.52 o 
  -9   5  15     1231.26     1226.56     64.35 o 
  -8   5  15      728.95      649.64     38.55 o 
  -7   5  15       87.68       94.88     15.04 o 
  -6   5  15      223.64      254.61     18.78 o 
  -5   5  15        3.39        5.92      6.73 o 
  -4   5  15      271.84      282.78     19.20 o 
  -3   5  15        3.68        5.01      6.22 o 
  -2   5  15      485.60      480.84     24.92 o 
  -1   5  15      647.11      584.79     48.65 o 
   0   5  15       24.52       18.47      7.08 o 
   1   5  15      117.16       72.12     12.87 o 
   2   5  15      201.89       93.21     46.86 o 
   3   5  15      856.88      775.53     65.64 o 
   4   5  15      309.43      291.65     30.97 o 
   5   5  15      416.41      448.92     40.82 o 
   6   5  15       51.29       63.91     18.12 o 
   7   5  15     1096.32     1154.40     71.16 o 
   8   5  15       26.97       33.71     15.65 o 
   9   5  15        1.78      -19.96     19.96 o 
  10   5  15        0.81      -11.35     16.08 o 
 -14   6  15      180.29      172.60     37.99 o 
 -13   6  15       11.51       14.10     12.93 o 
 -12   6  15      227.67      259.46     33.74 o 
 -11   6  15        3.41       12.68     12.71 o 
 -10   6  15      267.85      239.46     30.33 o 
  -9   6  15      876.34      802.62     52.19 o 
  -8   6  15        0.84       -9.01      9.01 o 
  -7   6  15      130.84      130.61     17.26 o 
  -6   6  15       21.84       13.06      6.93 o 
  -5   6  15      274.50      300.80     22.65 o 
  -4   6  15     1098.93     1089.21     35.45 o 
  -3   6  15      244.52      230.71     16.48 o 
  -2   6  15       99.63       74.66     14.29 o 
  -1   6  15      885.95      827.57     54.03 o 
   0   6  15      104.20      110.68     13.82 o 
   1   6  15     3424.12     3487.35     80.55 o 
   2   6  15       13.98       16.37     13.77 o 
   3   6  15      131.61       51.58     55.35 o 
   4   6  15       47.46        6.67     15.11 o 
   5   6  15      532.68      606.96     62.02 o 
   6   6  15      145.34      117.04     30.26 o 
   7   6  15      376.78      386.09     51.62 o 
   8   6  15      324.26      355.41     41.64 o 
   9   6  15       39.54       54.36     20.09 o 
  10   6  15      272.21      360.52     56.71 o 
 -14   7  15      319.35      392.78     87.42 o 
 -13   7  15       80.26       34.28     45.14 o 
 -12   7  15      476.29      452.11    147.61 o 
 -11   7  15        0.10        6.19     11.86 o 
 -10   7  15      928.36      951.92     58.93 o 
  -9   7  15        0.38       -3.54     11.82 o 
  -8   7  15        0.49      -10.56     11.16 o 
  -7   7  15      101.67      103.72     17.28 o 
  -6   7  15      673.30      624.16     32.32 o 
  -5   7  15      258.17      257.65     20.62 o 
  -4   7  15      414.69      432.46     20.48 o 
  -3   7  15      519.22      473.84     21.08 o 
  -2   7  15        8.35       26.49      7.11 o 
  -1   7  15      989.59      937.76     33.77 o 
   0   7  15      273.40      285.84     20.01 o 
   1   7  15     5089.52     5159.95    107.34 o 
   2   7  15     4314.56     4454.76     90.28 o 
   3   7  15       36.63       18.06      8.58 o 
   4   7  15      408.87      414.88     67.66 o 
   5   7  15      174.43      146.67     30.58 o 
   6   7  15        2.04      -11.32     20.03 o 
   7   7  15       95.66       57.11     21.64 o 
   8   7  15      122.50       97.49     27.46 o 
   9   7  15      890.11      950.02     72.58 o 
  10   7  15     1155.01     1238.17    105.14 o 
 -14   8  15      476.44      573.24     71.29 o 
 -13   8  15        0.05      -12.53     14.37 o 
 -12   8  15        4.61       20.94     20.58 o 
 -11   8  15      204.99      209.45     38.13 o 
 -10   8  15      697.00      677.40     82.41 o 
  -9   8  15        7.32       33.04     16.74 o 
  -8   8  15      318.77      282.98     28.21 o
[truncated: 90,702 more chars]
